# Supplementary material for: Identification of large intergenic non-coding RNAs in bovine muscle using next-generation transcriptomic sequencing
Source: BMC Genomics. 2014 Jun 19;15(1):499. doi: 10.1186/1471-2164-15-499 (PMC4073507; doi:10.1186/1471-2164-15-499)
Supplement: Supplementary file 2 — Additional file 2: Table S1: List of candidate lincRNA genes. (XLSX 36 KB) [file 12864_2014_6167_MOESM2_ESM.xlsx]

## Sheet: 584_lincRNA_positions
Table S1
Locus	Chromosome	Start position	End position	Strand
XLOC_000659	1	6465311	6517453	-
XLOC_000145	1	21785132	21801843	+
XLOC_000247	1	58837880	58850375	+
XLOC_000755	1	60017208	60041684	-
XLOC_000763	1	64936732	64944149	-
XLOC_000281	1	67545149	67547023	+
XLOC_000820	1	72020361	72022834	-
XLOC_000310	1	72608025	72610393	+
XLOC_000828	1	72652333	72670443	-
XLOC_000832	1	74137316	74153945	-
XLOC_000841	1	78429170	78456522	-
XLOC_000846	1	80010972	80017292	-
XLOC_000363	1	83625314	83643050	+
XLOC_000885	1	84251401	84259718	-
XLOC_000901	1	88397489	88417541	-
XLOC_000903	1	88495749	88581637	-
XLOC_000908	1	92982769	93007240	-
XLOC_000434	1	107181471	107215940	+
XLOC_000934	1	107217411	107238304	-
XLOC_000453	1	112617984	112620804	+
XLOC_000458	1	113246366	113308295	+
XLOC_000971	1	116552959	116565718	-
XLOC_000477	1	118655843	118687452	+
XLOC_000506	1	127827925	127921276	+
XLOC_001006	1	128529022	128608455	-
XLOC_000555	1	139995296	139996829	+
XLOC_001111	1	150996073	151004409	-
XLOC_001118	1	152922618	152934087	-
XLOC_001127	1	154163252	154165902	-
XLOC_000626	1	154691162	154697762	+
XLOC_016489	2	5719428	5755040	+
XLOC_017085	2	15656518	15762588	-
XLOC_016517	2	17791825	18019264	+
XLOC_017104	2	18472692	18693677	-
XLOC_016526	2	19511470	19516829	+
XLOC_017169	2	28516865	28518372	-
XLOC_016659	2	70121980	70165563	+
XLOC_016660	2	71006268	71008166	+
XLOC_016718	2	90831779	90846565	+
XLOC_016745	2	94856167	94894347	+
XLOC_017332	2	98449107	98556380	-
XLOC_016788	2	105507085	105525915	+
XLOC_016789	2	105622188	105647325	+
XLOC_017380	2	110846580	110848657	-
XLOC_017396	2	115725528	115794629	-
XLOC_016885	2	121486247	121517476	+
XLOC_017425	2	121712586	121740758	-
XLOC_017442	2	122719702	122722753	-
XLOC_017476	2	126810346	126816692	-
XLOC_017510	2	129448931	129451227	-
XLOC_017531	2	131930349	131935208	-
XLOC_017036	2	136467895	136469681	+
XLOC_017569	2	136758293	136781190	-
XLOC_026992	3	6072179	6078207	+
XLOC_027761	3	6663725	6847800	-
XLOC_027802	3	10024451	10030912	-
XLOC_027072	3	13817863	13843053	+
XLOC_027204	3	20982197	20990524	+
XLOC_027979	3	23090851	23094230	-
XLOC_028014	3	30528329	30533470	-
XLOC_028066	3	42571300	42685919	-
XLOC_028069	3	42917300	43107421	-
XLOC_027339	3	43582049	43611291	+
XLOC_027340	3	43586512	43590797	+
XLOC_028100	3	51175059	51178418	-
XLOC_028120	3	56877988	56886067	-
XLOC_027394	3	56909936	56938356	+
XLOC_028157	3	68940785	68945261	-
XLOC_028215	3	87679041	87691992	-
XLOC_027491	3	92603783	92629946	+
XLOC_027496	3	92906109	92950237	+
XLOC_028306	3	102891027	102966041	-
XLOC_027573	3	103212683	103238307	+
XLOC_028393	3	115042731	115060456	-
XLOC_027695	3	118382659	118427910	+
XLOC_029762	4	9729764	9758979	-
XLOC_029293	4	18981240	18983415	+
XLOC_029294	4	18996971	19196657	+
XLOC_029300	4	24021209	24032012	+
XLOC_029805	4	24412723	24438330	-
XLOC_029806	4	24441333	24886037	-
XLOC_029319	4	31959495	31988761	+
XLOC_029323	4	32522772	32533355	+
XLOC_029336	4	38374373	38475620	+
XLOC_029849	4	43482905	43543025	-
XLOC_029349	4	43782774	43822608	+
XLOC_029863	4	46437901	46474331	-
XLOC_029388	4	55052674	55087120	+
XLOC_029392	4	55922605	55924761	+
XLOC_029417	4	64170559	64183813	+
XLOC_029419	4	64208248	64210310	+
XLOC_029507	4	83532284	83538104	+
XLOC_029530	4	93459508	93474962	+
XLOC_029555	4	95412975	95426125	+
XLOC_030046	4	95413335	95499976	-
XLOC_029556	4	95615934	95675968	+
XLOC_030048	4	95764001	95807697	-
XLOC_030053	4	97114181	97120567	-
XLOC_029699	4	113641493	113646763	+
XLOC_029736	4	119481332	119483582	+
XLOC_031437	5	361751	377786	-
XLOC_030715	5	466036	470316	+
XLOC_030721	5	1381675	1401561	+
XLOC_031441	5	1894703	1900096	-
XLOC_031459	5	10227621	10330087	-
XLOC_030736	5	10335324	10343680	+
XLOC_030754	5	21388995	21392759	+
XLOC_030764	5	23733070	23750157	+
XLOC_031492	5	23733403	23751925	-
XLOC_030765	5	23735245	23742351	+
XLOC_030768	5	24375045	24383189	+
XLOC_030893	5	32818117	32845943	+
XLOC_030895	5	33416846	33426099	+
XLOC_030929	5	43494238	43502979	+
XLOC_030954	5	47861326	47867356	+
XLOC_030961	5	49368506	49369575	+
XLOC_031764	5	62913375	62937307	-
XLOC_031774	5	65498020	65522742	-
XLOC_031070	5	65624438	65636022	+
XLOC_031800	5	70921086	70922766	-
XLOC_031814	5	74832753	74845462	-
XLOC_031864	5	84991589	85035732	-
XLOC_031231	5	100541424	100554984	+
XLOC_031929	5	101572276	101618950	-
XLOC_031294	5	106604184	106650455	+
XLOC_031316	5	109515045	109557522	+
XLOC_032010	5	109613580	109656755	-
XLOC_032012	5	109796226	109801391	-
XLOC_032023	5	110557803	110567190	-
XLOC_031358	5	112493484	112499436	+
XLOC_031394	5	115468451	115575365	+
XLOC_031406	5	117062371	117068224	+
XLOC_031409	5	117142189	117148605	+
XLOC_032841	6	16033098	16158572	+
XLOC_032867	6	23302798	23317527	+
XLOC_032868	6	23349694	23374163	+
XLOC_033236	6	26149185	26151956	-
XLOC_033243	6	27168470	27171226	-
XLOC_033278	6	44449953	44512151	-
XLOC_032923	6	44481240	44513536	+
XLOC_033299	6	59682199	59728524	-
XLOC_032979	6	68695219	68769406	+
XLOC_033332	6	68827700	69097342	-
XLOC_033394	6	87758574	87797744	-
XLOC_033437	6	99490284	99498154	-
XLOC_033490	6	107847967	107906197	-
XLOC_033134	6	108852983	108856387	+
XLOC_033140	6	109317585	109344494	+
XLOC_034832	7	8387285	8399577	-
XLOC_034172	7	15521422	15525369	+
XLOC_034329	7	27478907	27503414	+
XLOC_034349	7	38840597	38842546	+
XLOC_034510	7	50893445	50958425	+
XLOC_035284	7	54686140	54689178	-
XLOC_034576	7	54770812	54807841	+
XLOC_034580	7	55194770	55223867	+
XLOC_035295	7	56162332	56181911	-
XLOC_034685	7	84529951	84567308	+
XLOC_035391	7	85159352	85183341	-
XLOC_034695	7	90780692	90822850	+
XLOC_035410	7	93176529	93194368	-
XLOC_035413	7	95584839	95723565	-
XLOC_034713	7	100419550	100449202	+
XLOC_034720	7	104644195	104645492	+
XLOC_036151	8	22843235	22875496	+
XLOC_036589	8	22873116	22875434	-
XLOC_036607	8	29970615	30011420	-
XLOC_036227	8	42262679	42321481	+
XLOC_036262	8	53649339	53676503	+
XLOC_036673	8	56027673	56087631	-
XLOC_036674	8	56310336	56322583	-
XLOC_036681	8	59703263	59746989	-
XLOC_036766	8	71415966	71477242	-
XLOC_036767	8	71497259	71543806	-
XLOC_036361	8	71599713	71619324	+
XLOC_036397	8	81511958	81586875	+
XLOC_036398	8	81572267	81574831	+
XLOC_036876	8	87745009	87753876	-
XLOC_036434	8	88117332	88166466	+
XLOC_036895	8	92900591	92910713	-
XLOC_036446	8	92911108	92957939	+
XLOC_036455	8	96901568	96938464	+
XLOC_036466	8	100149069	100157658	+
XLOC_036482	8	103577501	103653641	+
XLOC_037568	9	12240832	12313806	+
XLOC_037607	9	28071577	28496850	+
XLOC_037931	9	28382048	28387568	-
XLOC_037943	9	32678185	32693487	-
XLOC_037944	9	32744278	32758627	-
XLOC_037946	9	32915589	32938883	-
XLOC_037969	9	39351595	39406879	-
XLOC_037636	9	39393996	39398109	+
XLOC_037661	9	43099771	43373002	+
XLOC_038040	9	61867741	61873201	-
XLOC_037750	9	71922217	71952479	+
XLOC_038087	9	72109542	72137082	-
XLOC_037755	9	72371146	72411242	+
XLOC_037756	9	72416915	72477680	+
XLOC_037764	9	74847980	74889090	+
XLOC_037797	9	87472928	87475864	+
XLOC_038141	9	89307938	89315367	-
XLOC_037811	9	89400575	89402868	+
XLOC_037814	9	89604123	89612448	+
XLOC_037825	9	92907338	92938775	+
XLOC_037826	9	92982701	93007563	+
XLOC_038177	9	97412479	97417374	-
XLOC_037847	9	97502898	97529087	+
XLOC_037857	9	100706982	100725170	+
XLOC_037858	9	100990023	100992520	+
XLOC_001910	10	1110307	1116486	+
XLOC_002470	10	3984802	4051292	-
XLOC_002480	10	5378045	5436826	-
XLOC_001983	10	18034187	18102684	+
XLOC_001997	10	20643544	20644723	+
XLOC_002017	10	21317107	21319302	+
XLOC_002023	10	21443741	21452583	+
XLOC_002024	10	21457126	21465873	+
XLOC_002675	10	26626205	26635994	-
XLOC_002081	10	26785196	26788747	+
XLOC_002126	10	30659093	30672144	+
XLOC_002796	10	45434024	45636954	-
XLOC_002203	10	46006630	46147962	+
XLOC_002806	10	46909668	46946273	-
XLOC_002809	10	47076640	47084716	-
XLOC_002209	10	47119222	47132987	+
XLOC_002211	10	47917904	47919291	+
XLOC_002813	10	49842257	49858925	-
XLOC_002228	10	53869325	53889082	+
XLOC_002845	10	58561206	58646799	-
XLOC_002852	10	60177695	60187318	-
XLOC_002854	10	60846468	60924152	-
XLOC_002902	10	70820825	70838552	-
XLOC_002314	10	71175598	71180855	+
XLOC_002322	10	73078355	73082413	+
XLOC_002916	10	73495668	73507611	-
XLOC_002933	10	76820114	76858072	-
XLOC_002357	10	79887681	79890002	+
XLOC_002971	10	84490442	84668808	-
XLOC_002978	10	85590911	85612309	-
XLOC_003000	10	87742634	87745525	-
XLOC_002429	10	92875092	92905828	+
XLOC_002445	10	102518722	102567201	+
XLOC_002446	10	102574452	102585974	+
XLOC_003048	10	104125785	104127312	-
XLOC_003720	11	2547609	2552335	+
XLOC_003723	11	2690660	2728077	+
XLOC_004317	11	9237657	9240873	-
XLOC_003763	11	9847539	9850404	+
XLOC_004325	11	10125292	10134373	-
XLOC_004379	11	21820318	21837003	-
XLOC_003866	11	35815225	35829889	+
XLOC_003867	11	35883050	35894355	+
XLOC_003874	11	37290106	37575133	+
XLOC_003879	11	38558300	38625581	+
XLOC_003934	11	49857653	49860113	+
XLOC_003948	11	60391182	60392117	+
XLOC_004519	11	61651170	61969748	-
XLOC_004537	11	68324761	68354378	-
XLOC_004538	11	68354558	68381583	-
XLOC_004054	11	86002080	86048542	+
XLOC_004057	11	86385187	86394075	+
XLOC_004058	11	86430146	86431019	+
XLOC_004074	11	88593789	88610116	+
XLOC_004076	11	89145415	89148816	+
XLOC_004079	11	92552326	92666893	+
XLOC_004126	11	97265526	97305059	+
XLOC_004186	11	101502260	101529610	+
XLOC_004201	11	103216228	103231514	+
XLOC_004755	11	104205291	104210882	-
XLOC_005457	12	1751853	1763713	+
XLOC_005726	12	14812773	14847201	-
XLOC_005479	12	14883891	14925850	+
XLOC_005501	12	19107570	19150550	+
XLOC_005749	12	19536949	19551211	-
XLOC_005508	12	19680415	19687225	+
XLOC_005512	12	21003738	21005024	+
XLOC_005768	12	24752972	24754220	-
XLOC_005785	12	30066879	30069675	-
XLOC_005590	12	50914970	50916640	+
XLOC_005843	12	54768888	54851760	-
XLOC_005852	12	65936209	65938666	-
XLOC_005863	12	72924062	72938806	-
XLOC_005872	12	78989192	78993507	-
XLOC_005882	12	81169320	81170871	-
XLOC_005671	12	88599151	88602750	+
XLOC_006788	13	17595894	17605834	-
XLOC_006799	13	19880088	19909778	-
XLOC_006807	13	22971000	22977922	-
XLOC_006817	13	25733254	25863586	-
XLOC_006367	13	33421391	33446187	+
XLOC_006848	13	34860179	35042643	-
XLOC_006871	13	40247871	40269630	-
XLOC_006883	13	42893255	42903260	-
XLOC_006888	13	43187464	43253187	-
XLOC_006892	13	43526339	43549605	-
XLOC_006421	13	43799842	43825135	+
XLOC_006460	13	51772564	51791311	+
XLOC_006951	13	53452514	53495657	-
XLOC_006522	13	56214570	56221360	+
XLOC_006528	13	58056798	58072525	+
XLOC_006529	13	58090113	58091347	+
XLOC_007005	13	58586395	58589612	-
XLOC_007007	13	59144594	59166872	-
XLOC_007008	13	59171647	59189244	-
XLOC_007010	13	59275856	59285899	-
XLOC_007040	13	62223045	62236904	-
XLOC_007044	13	63368815	63408045	-
XLOC_006727	13	78162570	78198794	+
XLOC_007165	13	79139246	79162014	-
XLOC_006735	13	79139265	79141886	+
XLOC_006736	13	79161457	79172318	+
XLOC_007757	14	8084461	8092876	+
XLOC_008060	14	13495513	13520333	-
XLOC_008062	14	13681710	13717881	-
XLOC_008083	14	18368127	18415090	-
XLOC_008107	14	25003011	25012512	-
XLOC_008118	14	27966062	27974063	-
XLOC_007855	14	39726075	39776026	+
XLOC_008169	14	41948321	41989777	-
XLOC_007861	14	42450384	42468039	+
XLOC_008185	14	46176451	46182993	-
XLOC_008209	14	57534732	57567924	-
XLOC_007893	14	58680682	58710425	+
XLOC_007904	14	63815800	63835310	+
XLOC_007911	14	65384264	65399218	+
XLOC_008233	14	66778241	66893987	-
XLOC_007965	14	78857527	78875082	+
XLOC_007976	14	83495259	83496978	+
XLOC_007977	14	83664779	84110512	+
XLOC_009286	15	21951910	22029358	-
XLOC_008732	15	23169981	23174427	+
XLOC_008762	15	29282616	29291315	+
XLOC_009350	15	31614572	31619446	-
XLOC_009372	15	36365698	36370543	-
XLOC_009373	15	37351513	37365588	-
XLOC_009613	15	65394511	65425193	-
XLOC_009061	15	65545056	65548280	+
XLOC_009632	15	76573694	76589722	-
XLOC_009636	15	76952692	77022701	-
XLOC_009660	15	78656364	78659266	-
XLOC_009176	15	82052420	82057402	+
XLOC_009177	15	82095468	82100497	+
XLOC_010578	16	827928	874011	-
XLOC_010203	16	1453024	1468357	+
XLOC_010587	16	2184072	2230967	-
XLOC_010213	16	3661653	3663673	+
XLOC_010261	16	25621837	25626084	+
XLOC_010278	16	30078041	30078813	+
XLOC_010304	16	37030569	37067334	+
XLOC_010759	16	45170453	45175060	-
XLOC_010767	16	47357100	47446873	-
XLOC_010377	16	49314245	49318421	+
XLOC_010392	16	51232402	51241687	+
XLOC_010882	16	64881977	64930349	-
XLOC_010890	16	65775080	65991478	-
XLOC_010923	16	72996166	73006046	-
XLOC_010538	16	74009722	74030171	+
XLOC_010940	16	77395205	77409922	-
XLOC_010550	16	77456930	77468283	+
XLOC_010551	16	77468341	77479776	+
XLOC_010948	16	78469167	78472124	-
XLOC_010563	16	80316077	80353111	+
XLOC_010565	16	81036978	81062688	+
XLOC_010960	16	81464462	81528027	-
XLOC_010962	16	81585351	81591358	-
XLOC_010963	16	81598770	81602216	-
XLOC_011764	17	10601921	10610378	-
XLOC_011425	17	15138581	15177669	+
XLOC_011428	17	16439526	16442415	+
XLOC_011430	17	17111378	17220482	+
XLOC_011438	17	18573869	18589906	+
XLOC_011798	17	18753964	18785301	-
XLOC_011454	17	29126409	29355199	+
XLOC_011825	17	34192195	34239230	-
XLOC_011489	17	45038875	45066939	+
XLOC_011898	17	54567399	54581376	-
XLOC_011544	17	55749563	55775055	+
XLOC_011915	17	55845587	55898831	-
XLOC_011938	17	58031772	58079597	-
XLOC_011952	17	62324948	62327121	-
XLOC_011636	17	68354076	68365583	+
XLOC_011640	17	69359976	69365660	+
XLOC_011641	17	69378130	69385508	+
XLOC_011656	17	71259324	71263216	+
XLOC_011665	17	71962885	71972970	+
XLOC_011710	17	74355806	74379421	+
XLOC_012083	17	74633381	74653614	-
XLOC_011719	17	74656157	74664011	+
XLOC_012092	17	74927762	74946173	-
XLOC_013222	18	1379863	1443267	-
XLOC_012543	18	6486313	6488724	+
XLOC_013264	18	10236081	10251136	-
XLOC_012565	18	10544455	10688580	+
XLOC_012638	18	23736617	23793410	+
XLOC_012705	18	35209608	35221145	+
XLOC_012729	18	36469801	36581789	+
XLOC_013408	18	36574737	36586375	-
XLOC_012839	18	47454522	47469649	+
XLOC_013574	18	52910153	52926625	-
XLOC_013632	18	55801054	55809810	-
XLOC_013115	18	62105508	62132182	+
XLOC_013197	18	65340776	65347361	+
XLOC_013817	18	65625557	65667392	-
XLOC_013212	18	65887964	65896379	+
XLOC_014384	19	5696491	5752657	+
XLOC_015064	19	8308224	8320448	-
XLOC_015071	19	9022688	9045824	-
XLOC_015110	19	11958770	11982525	-
XLOC_015165	19	18804200	18809132	-
XLOC_015226	19	23067172	23071488	-
XLOC_015279	19	25519945	25526286	-
XLOC_015346	19	28576161	28595253	-
XLOC_015433	19	37485314	37501902	-
XLOC_014743	19	39431983	39458228	+
XLOC_014789	19	42858555	42869792	+
XLOC_014834	19	45062409	45073620	+
XLOC_015608	19	45715983	45774004	-
XLOC_015632	19	48853444	48902412	-
XLOC_015634	19	49006418	49086428	-
XLOC_015677	19	52088439	52090693	-
XLOC_014967	19	55688469	55720235	+
XLOC_015718	19	55854858	55858021	-
XLOC_015019	19	57656192	57697106	+
XLOC_015755	19	57665186	57668229	-
XLOC_015761	19	57962184	57965543	-
XLOC_015772	19	62454160	62476915	-
XLOC_018437	20	8106288	8128062	-
XLOC_018450	20	10024006	10034821	-
XLOC_018241	20	12291258	12299944	+
XLOC_018262	20	19703083	19745091	+
XLOC_018483	20	19997383	20022396	-
XLOC_018532	20	35665154	35683514	-
XLOC_018327	20	37393905	37403620	+
XLOC_018373	20	63128615	63135965	+
XLOC_018374	20	63196880	63200814	+
XLOC_018378	20	65486356	65487746	+
XLOC_018398	20	71592824	71595013	+
XLOC_019361	21	14505465	14521870	-
XLOC_019362	21	14571901	14575187	-
XLOC_018943	21	14822486	14844092	+
XLOC_019371	21	16961732	16963333	-
XLOC_019375	21	19325251	19329243	-
XLOC_018971	21	21942658	21990184	+
XLOC_018995	21	25424318	25464573	+
XLOC_019022	21	29704892	29838698	+
XLOC_019455	21	31737099	31860458	-
XLOC_019463	21	33536143	33545818	-
XLOC_019465	21	33594545	33616829	-
XLOC_019106	21	49767264	49814368	+
XLOC_019145	21	59176011	59188962	+
XLOC_019586	21	60875339	60917545	-
XLOC_019164	21	61964014	61966263	+
XLOC_019167	21	62512221	62567560	+
XLOC_019191	21	67376976	67409391	+
XLOC_019237	21	67535864	67554937	+
XLOC_019299	21	68980878	69094476	+
XLOC_020384	22	5618298	5625755	-
XLOC_020386	22	7001971	7045753	-
XLOC_020391	22	7719653	7785414	-
XLOC_020052	22	8047138	8051425	+
XLOC_020062	22	10813472	10938961	+
XLOC_020109	22	15747506	15764745	+
XLOC_020112	22	15923767	15930558	+
XLOC_020444	22	17174707	17253782	-
XLOC_020137	22	22754029	22761287	+
XLOC_020469	22	32525436	32529491	-
XLOC_020481	22	37676810	37718035	-
XLOC_020493	22	43411214	43423133	-
XLOC_020186	22	44184033	44376968	+
XLOC_020188	22	44427929	44438823	+
XLOC_020543	22	50326919	50359817	-
XLOC_020241	22	50907252	50912112	+
XLOC_020287	22	52988917	52999023	+
XLOC_020587	22	53096446	53099355	-
XLOC_020615	22	55808283	55822628	-
XLOC_020349	22	59776513	59785626	+
XLOC_020668	22	61272104	61280928	-
XLOC_021120	23	7820986	7835290	+
XLOC_021125	23	8838316	9006979	+
XLOC_021133	23	9660420	9669793	+
XLOC_021135	23	9672616	9676749	+
XLOC_021570	23	11711433	11712293	-
XLOC_021571	23	12042534	12066113	-
XLOC_021161	23	14294287	14295277	+
XLOC_021650	23	24308142	24308929	-
XLOC_021303	23	28274118	28313089	+
XLOC_021729	23	28433590	28448043	-
XLOC_021342	23	30079857	30102757	+
XLOC_021435	23	39239186	39246178	+
XLOC_021437	23	39328393	39329891	+
XLOC_021858	23	40180260	40194842	-
XLOC_021443	23	40195535	40224419	+
XLOC_021460	23	45287759	45303722	+
XLOC_021462	23	45733305	45736224	+
XLOC_021471	23	48173717	48186732	+
XLOC_021472	23	48323140	48340206	+
XLOC_021480	23	50005595	50007675	+
XLOC_021493	23	50813245	50829271	+
XLOC_022285	24	2666570	2673640	+
XLOC_022488	24	7210583	7216459	-
XLOC_022489	24	7231324	7285925	-
XLOC_022517	24	22192899	22377288	-
XLOC_022315	24	22307871	22333283	+
XLOC_022316	24	22374746	22376744	+
XLOC_022587	24	45730776	45778349	-
XLOC_022622	24	56004704	56031876	-
XLOC_022435	24	58200484	58258798	+
XLOC_022437	24	58426840	58553140	+
XLOC_022450	24	61390890	61443480	+
XLOC_022637	24	61563056	61565376	-
XLOC_022645	24	62666008	62667772	-
XLOC_023089	25	12993702	13003043	+
XLOC_023091	25	13337770	13361601	+
XLOC_023519	25	18736801	18797374	-
XLOC_023122	25	19975550	19987915	+
XLOC_023564	25	26642154	26645851	-
XLOC_023567	25	26690617	26693874	-
XLOC_023581	25	26971663	26980077	-
XLOC_023187	25	27265721	27267272	+
XLOC_023192	25	27412937	27430818	+
XLOC_023222	25	30182761	30184955	+
XLOC_023619	25	33106403	33118565	-
XLOC_023659	25	35984190	35987072	-
XLOC_023266	25	35996647	36008159	+
XLOC_023319	25	38638460	38677326	+
XLOC_023714	25	39034667	39060597	-
XLOC_024403	26	8830155	8961625	-
XLOC_024406	26	9409384	9411139	-
XLOC_024453	26	18017125	18029483	-
XLOC_024236	26	21339597	21347424	+
XLOC_024246	26	21896662	21905946	+
XLOC_024308	26	33622510	33635145	+
XLOC_024333	26	39401198	39432852	+
XLOC_024358	26	43201366	43209871	+
XLOC_024579	26	44037626	44040170	-
XLOC_024584	26	44577453	44715531	-
XLOC_024598	26	49020087	49027015	-
XLOC_024601	26	49696988	49722830	-
XLOC_025023	27	4979781	4992387	-
XLOC_025042	27	13328564	13338633	-
XLOC_024900	27	14822029	14852163	+
XLOC_025069	27	19245810	19257862	-
XLOC_025077	27	23980111	23996250	-
XLOC_024939	27	25637686	25840485	+
XLOC_025131	27	36936929	37054693	-
XLOC_025145	27	41378836	41383911	-
XLOC_025003	27	41389968	41398112	+
XLOC_025146	27	41418541	41421794	-
XLOC_025004	27	41445468	41448009	+
XLOC_025338	28	200769	251229	+
XLOC_025530	28	278241	297049	-
XLOC_025534	28	563156	596574	-
XLOC_025558	28	7797545	7799185	-
XLOC_025368	28	7800039	7808365	+
XLOC_025385	28	12944330	12977750	+
XLOC_025391	28	13619562	13691406	+
XLOC_025445	28	28242283	28261817	+
XLOC_025652	28	29463267	29533098	-
XLOC_025469	28	31334790	31348777	+
XLOC_025523	28	44930425	44933712	+
XLOC_025528	28	46147260	46158734	+
XLOC_026052	29	22263222	22272046	+
XLOC_026478	29	33307185	33323860	-
XLOC_026491	29	37727700	37750209	-
XLOC_026541	29	40594004	40616875	-
XLOC_026549	29	41514116	41557443	-
XLOC_026244	29	44278347	44299953	+
XLOC_026605	29	44303091	44318818	-
XLOC_026245	29	44340651	44341641	+
XLOC_026246	29	44341854	44349692	+
XLOC_026276	29	45356626	45358775	+
XLOC_026309	29	48027925	48041397	+
XLOC_026329	29	50150763	50153149	+
XLOC_026330	29	50168785	50171229	+
XLOC_038794	X	2992455	3026928	+
XLOC_038841	X	14822910	14832239	+
XLOC_038859	X	18722882	18724378	+
XLOC_038980	X	50488685	50493791	+
XLOC_039031	X	60542746	60593851	+
XLOC_039052	X	65143642	65222930	+
XLOC_039127	X	87922104	87932347	+
XLOC_039144	X	91447321	91451076	+
XLOC_039212	X	101508622	101542211	+
XLOC_039251	X	115533438	115551623	+
