# Supplementary material for: Identification of large intergenic non-coding RNAs in bovine muscle using next-generation transcriptomic sequencing
Source: BMC Genomics. 2014 Jun 19;15(1):499. doi: 10.1186/1471-2164-15-499 (PMC4073507; doi:10.1186/1471-2164-15-499)
Supplement: Supplementary file 3 — Additional file 3: Table S2: List of lincRNA genes previously identified in cattle. (XLSX 58 KB) [file 12864_2014_6167_MOESM3_ESM.xlsx]

## Sheet: Table_Conservation_cow_020514
Table S2
LincRNA gene (our study)					Bovine lincRNA gene (NONCODEv4)
Locus	Chromosome	Start position	End position	Strand	Locus	Chromosome	Start position	End position	Strand
XLOC_000247	1	58837880	58850375	+	NONBTAG000354	1	58837937	58838789	+
XLOC_000247	1	58837880	58850375	+	NONBTAG000355	1	58847061	58847296	+
XLOC_000310	1	72608025	72610393	+	NONBTAG000532	1	72608846	72609988	+
XLOC_000846	1	80010972	80017292	-	NONBTAG000605	1	80010897	80011172	-
XLOC_000901	1	88397489	88417541	-	NONBTAG000710	1	88401171	88401818	-
XLOC_000903	1	88495749	88581637	-	NONBTAG000713	1	88498920	88499501	-
XLOC_000903	1	88495749	88581637	-	NONBTAG000714	1	88500135	88502345	-
XLOC_000903	1	88495749	88581637	-	NONBTAG000715	1	88502353	88503010	-
XLOC_000903	1	88495749	88581637	-	NONBTAG000717	1	88545747	88546629	-
XLOC_000458	1	113246366	113308295	+	NONBTAG000895	1	113278955	113279767	+
XLOC_000506	1	127827925	127921276	+	NONBTAG001008	1	127837354	127837736	+
XLOC_001006	1	128529022	128608455	-	NONBTAG001018	1	128576392	128576822	-
XLOC_001006	1	128529022	128608455	-	NONBTAG001019	1	128587826	128589289	-
XLOC_001006	1	128529022	128608455	-	NONBTAG001020	1	128591710	128592109	-
XLOC_000555	1	139995296	139996829	+	NONBTAG001065	1	139995399	139996919	+
XLOC_001910	10	1110307	1116486	+	NONBTAG001193	10	1114208	1114921	+
XLOC_002470	10	3984802	4051292	-	NONBTAG001217	10	3994589	3995139	-
XLOC_002470	10	3984802	4051292	-	NONBTAG001218	10	3996315	3996675	-
XLOC_002017	10	21317107	21319302	+	NONBTAG001373	10	21317516	21317855	+
XLOC_002023	10	21443741	21452583	+	NONBTAG001375	10	21451443	21451882	+
XLOC_002675	10	26626205	26635994	-	NONBTAG001400	10	26628396	26628710	-
XLOC_002796	10	45434024	45636954	-	NONBTAG001555	10	45476461	45476798	-
XLOC_002796	10	45434024	45636954	-	NONBTAG001556	10	45563761	45564127	-
XLOC_002796	10	45434024	45636954	-	NONBTAG001557	10	45631763	45632632	-
XLOC_002902	10	70820825	70838552	-	NONBTAG001819	10	70823187	70823891	-
XLOC_002902	10	70820825	70838552	-	NONBTAG001822	10	70828846	70829226	-
XLOC_002902	10	70820825	70838552	-	NONBTAG001823	10	70829292	70829691	-
XLOC_002902	10	70820825	70838552	-	NONBTAG001824	10	70832689	70835225	-
XLOC_002933	10	76820114	76858072	-	NONBTAG001881	10	76841487	76841814	-
XLOC_004519	11	61651170	61969748	-	NONBTAG002525	11	61657894	61658252	-
XLOC_004519	11	61651170	61969748	-	NONBTAG002527	11	61903684	61904388	-
XLOC_004537	11	68324761	68354378	-	NONBTAG002598	11	68326403	68327227	-
XLOC_004537	11	68324761	68354378	-	NONBTAG002599	11	68329939	68331535	-
XLOC_004537	11	68324761	68354378	-	NONBTAG002600	11	68332619	68332968	-
XLOC_004126	11	97265526	97305059	+	NONBTAG002792	11	97278955	97279285	+
XLOC_004201	11	103216228	103231514	+	NONBTAG002841	11	103230282	103230901	+
XLOC_004755	11	104205291	104210882	-	NONBTAG002845	11	104205269	104209348	-
XLOC_005457	12	1751853	1763713	+	NONBTAG002857	12	1753061	1753490	+
XLOC_005457	12	1751853	1763713	+	NONBTAG002858	12	1755035	1755569	+
XLOC_005726	12	14812773	14847201	-	NONBTAG002920	12	14816348	14816827	-
XLOC_005726	12	14812773	14847201	-	NONBTAG002921	12	14841345	14841997	-
XLOC_005726	12	14812773	14847201	-	NONBTAG002922	12	14843016	14843555	-
XLOC_005479	12	14883891	14925850	+	NONBTAG002923	12	14899136	14913427	+
XLOC_005501	12	19107570	19150550	+	NONBTAG002975	12	19107619	19111224	+
XLOC_005501	12	19107570	19150550	+	NONBTAG002976	12	19147460	19148341	+
XLOC_005501	12	19107570	19150550	+	NONBTAG002977	12	19148677	19148999	+
XLOC_005508	12	19680415	19687225	+	NONBTAG002998	12	19682438	19682818	+
XLOC_005843	12	54768888	54851760	-	NONBTAG003269	12	54779390	54779694	-
XLOC_005843	12	54768888	54851760	-	NONBTAG003270	12	54791112	54791738	-
XLOC_005843	12	54768888	54851760	-	NONBTAG003271	12	54832251	54832784	-
XLOC_005852	12	65936209	65938666	-	NONBTAG003297	12	65937342	65938096	-
XLOC_006817	13	25733254	25863586	-	NONBTAG003665	13	25739695	25740237	-
XLOC_006817	13	25733254	25863586	-	NONBTAG003667	13	25773084	25773752	-
XLOC_006367	13	33421391	33446187	+	NONBTAG003759	13	33428364	33429012	+
XLOC_006367	13	33421391	33446187	+	NONBTAG003761	13	33431000	33431530	+
XLOC_006848	13	34860179	35042643	-	NONBTAG003777	13	34961138	34961577	-
XLOC_006848	13	34860179	35042643	-	NONBTAG003778	13	34961662	34961867	-
XLOC_006871	13	40247871	40269630	-	NONBTAG003829	13	40247869	40248693	-
XLOC_006883	13	42893255	42903260	-	NONBTAG003837	13	42899985	42900188	-
XLOC_006888	13	43187464	43253187	-	NONBTAG003839	13	43190220	43190974	-
XLOC_006888	13	43187464	43253187	-	NONBTAG003840	13	43191003	43191226	-
XLOC_006421	13	43799842	43825135	+	NONBTAG003845	13	43822966	43825029	+
XLOC_006951	13	53452514	53495657	-	NONBTAG003898	13	53466291	53466637	-
XLOC_006951	13	53452514	53495657	-	NONBTAG003899	13	53483616	53484166	-
XLOC_007040	13	62223045	62236904	-	NONBTAG003954	13	62223047	62223821	-
XLOC_007757	14	8084461	8092876	+	NONBTAG004129	14	8090061	8092878	+
XLOC_008107	14	25003011	25012512	-	NONBTAG004221	14	25002159	25003816	-
XLOC_008107	14	25003011	25012512	-	NONBTAG004222	14	25004614	25005191	-
XLOC_007855	14	39726075	39776026	+	NONBTAG004350	14	39728324	39729138	+
XLOC_008169	14	41948321	41989777	-	NONBTAG004354	14	41947904	41949110	-
XLOC_008169	14	41948321	41989777	-	NONBTAG004355	14	41953199	41953411	-
XLOC_008169	14	41948321	41989777	-	NONBTAG004356	14	41983723	41984005	-
XLOC_008233	14	66778241	66893987	-	NONBTAG004481	14	66804367	66804646	-
XLOC_007977	14	83664779	84110512	+	NONBTAG004599	14	83666002	83666461	+
XLOC_007977	14	83664779	84110512	+	NONBTAG004601	14	83760347	83760622	+
XLOC_007977	14	83664779	84110512	+	NONBTAG004602	14	83824769	83825417	+
XLOC_007977	14	83664779	84110512	+	NONBTAG004604	14	83864319	83865754	+
XLOC_008732	15	23169981	23174427	+	NONBTAG004753	15	23159404	23173520	+
XLOC_009350	15	31614572	31619446	-	NONBTAG004820	15	31615592	31618651	-
XLOC_009613	15	65394511	65425193	-	NONBTAG005073	15	65402144	65402973	-
XLOC_009613	15	65394511	65425193	-	NONBTAG005074	15	65404605	65405133	-
XLOC_009613	15	65394511	65425193	-	NONBTAG005075	15	65412389	65412892	-
XLOC_009632	15	76573694	76589722	-	NONBTAG005136	15	76579387	76579640	-
XLOC_010203	16	1453024	1468357	+	NONBTAG005180	16	1460992	1461263	+
XLOC_010203	16	1453024	1468357	+	NONBTAG005181	16	1463682	1464125	+
XLOC_010759	16	45170453	45175060	-	NONBTAG005432	16	45171197	45175985	-
XLOC_010767	16	47357100	47446873	-	NONBTAG005457	16	47359034	47359737	-
XLOC_010392	16	51232402	51241687	+	NONBTAG005474	16	51236781	51241698	+
XLOC_010882	16	64881977	64930349	-	NONBTAG005561	16	64899653	64930349	-
XLOC_010890	16	65775080	65991478	-	NONBTAG005568	16	65774869	65777581	-
XLOC_010551	16	77468341	77479776	+	NONBTAG005659	16	77474857	77475243	+
XLOC_011425	17	15138581	15177669	+	NONBTAG005798	17	15171056	15171721	+
XLOC_011430	17	17111378	17220482	+	NONBTAG005810	17	17164284	17164822	+
XLOC_011430	17	17111378	17220482	+	NONBTAG005811	17	17172303	17172564	+
XLOC_011430	17	17111378	17220482	+	NONBTAG005812	17	17217375	17218608	+
XLOC_011438	17	18573869	18589906	+	NONBTAG005824	17	18573940	18576478	+
XLOC_011898	17	54567399	54581376	-	NONBTAG005966	17	54576591	54576850	-
XLOC_011544	17	55749563	55775055	+	NONBTAG005979	17	55750162	55757158	+
XLOC_011544	17	55749563	55775055	+	NONBTAG005981	17	55755727	55755963	+
XLOC_011665	17	71962885	71972970	+	NONBTAG006100	17	71963874	71964468	+
XLOC_011665	17	71962885	71972970	+	NONBTAG006101	17	71964469	71964786	+
XLOC_012705	18	35209608	35221145	+	NONBTAG006305	18	35210679	35211193	+
XLOC_012729	18	36469801	36581789	+	NONBTAG006326	18	36503367	36503715	+
XLOC_012729	18	36469801	36581789	+	NONBTAG006327	18	36507846	36508333	+
XLOC_012729	18	36469801	36581789	+	NONBTAG006328	18	36560140	36560455	+
XLOC_012729	18	36469801	36581789	+	NONBTAG006329	18	36576394	36576698	+
XLOC_012729	18	36469801	36581789	+	NONBTAG006330	18	36577248	36578016	+
XLOC_013817	18	65625557	65667392	-	NONBTAG006503	18	65649608	65649869	-
XLOC_015346	19	28576161	28595253	-	NONBTAG006729	19	28587372	28588877	-
XLOC_014743	19	39431983	39458228	+	NONBTAG006809	19	39433601	39433941	+
XLOC_014743	19	39431983	39458228	+	NONBTAG006810	19	39434982	39435689	+
XLOC_014743	19	39431983	39458228	+	NONBTAG006811	19	39447333	39447800	+
XLOC_016489	2	5719428	5755040	+	NONBTAG007066	2	5751057	5751353	+
XLOC_017085	2	15656518	15762588	-	NONBTAG007109	2	15656861	15657190	-
XLOC_017085	2	15656518	15762588	-	NONBTAG007110	2	15672835	15673319	-
XLOC_016517	2	17791825	18019264	+	NONBTAG007122	2	17940871	17941178	+
XLOC_016517	2	17791825	18019264	+	NONBTAG007123	2	17987135	17987548	+
XLOC_016517	2	17791825	18019264	+	NONBTAG007124	2	18011000	18011348	+
XLOC_016517	2	17791825	18019264	+	NONBTAG007125	2	18017064	18017491	+
XLOC_017104	2	18472692	18693677	-	NONBTAG007136	2	18474586	18474923	-
XLOC_017104	2	18472692	18693677	-	NONBTAG007137	2	18499082	18499307	-
XLOC_017104	2	18472692	18693677	-	NONBTAG007138	2	18509308	18509685	-
XLOC_017104	2	18472692	18693677	-	NONBTAG007140	2	18535726	18536411	-
XLOC_016659	2	70121980	70165563	+	NONBTAG007559	2	70143416	70144046	+
XLOC_016745	2	94856167	94894347	+	NONBTAG007721	2	94884448	94884790	+
XLOC_016745	2	94856167	94894347	+	NONBTAG007722	2	94886007	94886274	+
XLOC_017332	2	98449107	98556380	-	NONBTAG007776	2	98468813	98469054	-
XLOC_017332	2	98449107	98556380	-	NONBTAG007778	2	98526397	98527086	-
XLOC_017332	2	98449107	98556380	-	NONBTAG007779	2	98535514	98535918	-
XLOC_017332	2	98449107	98556380	-	NONBTAG007781	2	98539487	98539700	-
XLOC_017332	2	98449107	98556380	-	NONBTAG007782	2	98540374	98541372	-
XLOC_017332	2	98449107	98556380	-	NONBTAG007783	2	98545534	98545971	-
XLOC_017396	2	115725528	115794629	-	NONBTAG007889	2	115727104	115728477	-
XLOC_017396	2	115725528	115794629	-	NONBTAG007890	2	115731249	115731948	-
XLOC_018327	20	37393905	37403620	+	NONBTAG008390	20	37396098	37396644	+
XLOC_019361	21	14505465	14521870	-	NONBTAG008590	21	14507808	14520562	-
XLOC_019361	21	14505465	14521870	-	NONBTAG008591	21	14508359	14509889	-
XLOC_019361	21	14505465	14521870	-	NONBTAG008592	21	14513660	14514154	-
XLOC_019022	21	29704892	29838698	+	NONBTAG008658	21	29763990	29764679	+
XLOC_019455	21	31737099	31860458	-	NONBTAG008668	21	31774631	31775200	-
XLOC_019455	21	31737099	31860458	-	NONBTAG008669	21	31782797	31783345	-
XLOC_019106	21	49767264	49814368	+	NONBTAG008786	21	49785353	49785785	+
XLOC_019167	21	62512221	62567560	+	NONBTAG008859	21	62562840	62563222	+
XLOC_019191	21	67376976	67409391	+	NONBTAG008885	21	67377727	67395997	+
XLOC_019237	21	67535864	67554937	+	NONBTAG008904	21	67541581	67541995	+
XLOC_020391	22	7719653	7785414	-	NONBTAG008966	22	7769373	7769965	-
XLOC_020062	22	10813472	10938961	+	NONBTAG009001	22	10838291	10838561	+
XLOC_020444	22	17174707	17253782	-	NONBTAG009049	22	17186956	17187579	-
XLOC_020444	22	17174707	17253782	-	NONBTAG009050	22	17191056	17192560	-
XLOC_020444	22	17174707	17253782	-	NONBTAG009051	22	17228700	17229177	-
XLOC_020481	22	37676810	37718035	-	NONBTAG009222	22	37713698	37714021	-
XLOC_020188	22	44427929	44438823	+	NONBTAG009276	22	44427974	44428878	+
XLOC_021303	23	28274118	28313089	+	NONBTAG009607	23	28275916	28276357	+
XLOC_021342	23	30079857	30102757	+	NONBTAG009619	23	30100669	30101397	+
XLOC_021342	23	30079857	30102757	+	NONBTAG009620	23	30101645	30101966	+
XLOC_021858	23	40180260	40194842	-	NONBTAG009716	23	40187573	40188057	-
XLOC_021443	23	40195535	40224419	+	NONBTAG009717	23	40201257	40201724	+
XLOC_021443	23	40195535	40224419	+	NONBTAG009718	23	40221861	40222778	+
XLOC_021460	23	45287759	45303722	+	NONBTAG009770	23	45287750	45303615	+
XLOC_021460	23	45287759	45303722	+	NONBTAG009771	23	45290637	45290890	+
XLOC_021493	23	50813245	50829271	+	NONBTAG009820	23	50828698	50829122	+
XLOC_022489	24	7231324	7285925	-	NONBTAG009873	24	7275873	7276229	-
XLOC_022517	24	22192899	22377288	-	NONBTAG009916	24	22199180	22199962	-
XLOC_023519	25	18736801	18797374	-	NONBTAG010317	25	18739149	18739721	-
XLOC_023519	25	18736801	18797374	-	NONBTAG010318	25	18739738	18740744	-
XLOC_023519	25	18736801	18797374	-	NONBTAG010319	25	18745871	18746326	-
XLOC_023122	25	19975550	19987915	+	NONBTAG010325	25	19981666	19982281	+
XLOC_023122	25	19975550	19987915	+	NONBTAG010326	25	19985797	19986238	+
XLOC_023122	25	19975550	19987915	+	NONBTAG010328	25	19986477	19986942	+
XLOC_023122	25	19975550	19987915	+	NONBTAG010329	25	19987188	19987926	+
XLOC_023619	25	33106403	33118565	-	NONBTAG010433	25	33106338	33118759	-
XLOC_023319	25	38638460	38677326	+	NONBTAG010473	25	38675586	38675949	+
XLOC_024403	26	8830155	8961625	-	NONBTAG010535	26	8842084	8842735	-
XLOC_024403	26	8830155	8961625	-	NONBTAG010537	26	8871776	8872458	-
XLOC_024406	26	9409384	9411139	-	NONBTAG010543	26	9405122	9409450	-
XLOC_024406	26	9409384	9411139	-	NONBTAG010544	26	9409780	9410509	-
XLOC_024308	26	33622510	33635145	+	NONBTAG010735	26	33634380	33635599	+
XLOC_024584	26	44577453	44715531	-	NONBTAG010825	26	44652627	44652995	-
XLOC_024584	26	44577453	44715531	-	NONBTAG010826	26	44680309	44680883	-
XLOC_024584	26	44577453	44715531	-	NONBTAG010827	26	44690680	44692059	-
XLOC_024584	26	44577453	44715531	-	NONBTAG010829	26	44695861	44696461	-
XLOC_024601	26	49696988	49722830	-	NONBTAG010852	26	49701284	49701526	-
XLOC_025042	27	13328564	13338633	-	NONBTAG010912	27	13329615	13329820	-
XLOC_025042	27	13328564	13338633	-	NONBTAG010913	27	13330973	13331512	-
XLOC_024900	27	14822029	14852163	+	NONBTAG010939	27	14851158	14851849	+
XLOC_025077	27	23980111	23996250	-	NONBTAG011021	27	23980805	23981265	-
XLOC_025077	27	23980111	23996250	-	NONBTAG011022	27	23989202	23989500	-
XLOC_024939	27	25637686	25840485	+	NONBTAG011039	27	25665996	25666641	+
XLOC_024939	27	25637686	25840485	+	NONBTAG011040	27	25779165	25779409	+
XLOC_024939	27	25637686	25840485	+	NONBTAG011042	27	25833532	25834085	+
XLOC_024939	27	25637686	25840485	+	NONBTAG011043	27	25839103	25840226	+
XLOC_025131	27	36936929	37054693	-	NONBTAG011111	27	37008024	37008403	-
XLOC_025131	27	36936929	37054693	-	NONBTAG011112	27	37029955	37030448	-
XLOC_025131	27	36936929	37054693	-	NONBTAG011113	27	37049076	37052162	-
XLOC_025131	27	36936929	37054693	-	NONBTAG011114	27	37053309	37053546	-
XLOC_025338	28	200769	251229	+	NONBTAG011182	28	241922	242142	+
XLOC_025530	28	278241	297049	-	NONBTAG011184	28	278168	278902	-
XLOC_025534	28	563156	596574	-	NONBTAG011185	28	563949	564863	-
XLOC_025534	28	563156	596574	-	NONBTAG011186	28	567113	567423	-
XLOC_025469	28	31334790	31348777	+	NONBTAG011411	28	31346214	31348786	+
XLOC_026541	29	40594004	40616875	-	NONBTAG011678	29	40594049	40594938	-
XLOC_026244	29	44278347	44299953	+	NONBTAG011705	29	44279305	44280671	+
XLOC_026244	29	44278347	44299953	+	NONBTAG011706	29	44280915	44282111	+
XLOC_026244	29	44278347	44299953	+	NONBTAG011709	29	44297261	44299956	+
XLOC_026246	29	44341854	44349692	+	NONBTAG011712	29	44341809	44344707	+
XLOC_026329	29	50150763	50153149	+	NONBTAG011746	29	50150775	50153147	+
XLOC_027761	3	6663725	6847800	-	NONBTAG011786	3	6666911	6667151	-
XLOC_027761	3	6663725	6847800	-	NONBTAG011787	3	6667239	6668357	-
XLOC_027761	3	6663725	6847800	-	NONBTAG011788	3	6808864	6809244	-
XLOC_028014	3	30528329	30533470	-	NONBTAG012025	3	30532471	30533011	-
XLOC_028306	3	102891027	102966041	-	NONBTAG012577	3	102945853	102946256	-
XLOC_029762	4	9729764	9758979	-	NONBTAG012727	4	9746839	9747264	-
XLOC_029762	4	9729764	9758979	-	NONBTAG012728	4	9749014	9749533	-
XLOC_029762	4	9729764	9758979	-	NONBTAG012729	4	9751929	9752436	-
XLOC_029294	4	18996971	19196657	+	NONBTAG012799	4	19007101	19007504	+
XLOC_029294	4	18996971	19196657	+	NONBTAG012800	4	19095238	19095804	+
XLOC_029294	4	18996971	19196657	+	NONBTAG012801	4	19096431	19096954	+
XLOC_029294	4	18996971	19196657	+	NONBTAG012802	4	19128307	19129604	+
XLOC_029294	4	18996971	19196657	+	NONBTAG012803	4	19131870	19132747	+
XLOC_029294	4	18996971	19196657	+	NONBTAG012805	4	19195101	19196193	+
XLOC_029805	4	24412723	24438330	-	NONBTAG012838	4	24422022	24422321	-
XLOC_029806	4	24441333	24886037	-	NONBTAG012839	4	24468317	24468676	-
XLOC_029806	4	24441333	24886037	-	NONBTAG012841	4	24490046	24490378	-
XLOC_029806	4	24441333	24886037	-	NONBTAG012842	4	24491932	24492317	-
XLOC_029806	4	24441333	24886037	-	NONBTAG012843	4	24644359	24644754	-
XLOC_029806	4	24441333	24886037	-	NONBTAG012844	4	24689365	24689757	-
XLOC_029319	4	31959495	31988761	+	NONBTAG012895	4	31978458	31978853	+
XLOC_029319	4	31959495	31988761	+	NONBTAG012896	4	31979206	31979609	+
XLOC_029849	4	43482905	43543025	-	NONBTAG012963	4	43524060	43524883	-
XLOC_029349	4	43782774	43822608	+	NONBTAG012969	4	43796259	43796647	+
XLOC_029349	4	43782774	43822608	+	NONBTAG012970	4	43796712	43797026	+
XLOC_029349	4	43782774	43822608	+	NONBTAG012971	4	43797709	43798167	+
XLOC_029863	4	46437901	46474331	-	NONBTAG012995	4	46451159	46451364	-
XLOC_029863	4	46437901	46474331	-	NONBTAG012996	4	46451942	46452782	-
XLOC_029863	4	46437901	46474331	-	NONBTAG012997	4	46456382	46456624	-
XLOC_029863	4	46437901	46474331	-	NONBTAG012998	4	46457069	46457446	-
XLOC_029863	4	46437901	46474331	-	NONBTAG013000	4	46457548	46458780	-
XLOC_029863	4	46437901	46474331	-	NONBTAG013001	4	46471677	46472351	-
XLOC_030046	4	95413335	95499976	-	NONBTAG013424	4	95433872	95435100	-
XLOC_030046	4	95413335	95499976	-	NONBTAG013425	4	95461172	95461418	-
XLOC_029556	4	95615934	95675968	+	NONBTAG013427	4	95617033	95617630	+
XLOC_030721	5	1381675	1401561	+	NONBTAG013638	5	1393445	1394120	+
XLOC_030721	5	1381675	1401561	+	NONBTAG013640	5	1397302	1397577	+
XLOC_030721	5	1381675	1401561	+	NONBTAG013641	5	1399202	1399502	+
XLOC_030721	5	1381675	1401561	+	NONBTAG013643	5	1400303	1400773	+
XLOC_030721	5	1381675	1401561	+	NONBTAG013644	5	1400930	1401451	+
XLOC_031459	5	10227621	10330087	-	NONBTAG013695	5	10320609	10321085	-
XLOC_031231	5	100541424	100554984	+	NONBTAG014351	5	100554618	100554993	+
XLOC_031929	5	101572276	101618950	-	NONBTAG014363	5	101572947	101576467	-
XLOC_031929	5	101572276	101618950	-	NONBTAG014364	5	101577360	101578108	-
XLOC_031929	5	101572276	101618950	-	NONBTAG014365	5	101579003	101580029	-
XLOC_031294	5	106604184	106650455	+	NONBTAG014389	5	106632486	106632788	+
XLOC_032010	5	109613580	109656755	-	NONBTAG014406	5	109633905	109635908	-
XLOC_032010	5	109613580	109656755	-	NONBTAG014407	5	109639726	109640160	-
XLOC_032841	6	16033098	16158572	+	NONBTAG014550	6	16152314	16152557	+
XLOC_032868	6	23349694	23374163	+	NONBTAG014614	6	23358493	23359239	+
XLOC_032868	6	23349694	23374163	+	NONBTAG014616	6	23360850	23361269	+
XLOC_032868	6	23349694	23374163	+	NONBTAG014617	6	23370605	23370914	+
XLOC_032868	6	23349694	23374163	+	NONBTAG014619	6	23372359	23372793	+
XLOC_033236	6	26149185	26151956	-	NONBTAG014643	6	26148762	26149251	-
XLOC_033332	6	68827700	69097342	-	NONBTAG014930	6	68832446	68832710	-
XLOC_033332	6	68827700	69097342	-	NONBTAG014932	6	68948535	68948765	-
XLOC_033332	6	68827700	69097342	-	NONBTAG014933	6	69026838	69027275	-
XLOC_033437	6	99490284	99498154	-	NONBTAG015145	6	99491551	99492343	-
XLOC_033437	6	99490284	99498154	-	NONBTAG015146	6	99492725	99493027	-
XLOC_033490	6	107847967	107906197	-	NONBTAG015198	6	107905128	107905708	-
XLOC_034329	7	27478907	27503414	+	NONBTAG015361	7	27499016	27499383	+
XLOC_034685	7	84529951	84567308	+	NONBTAG015757	7	84541994	84542359	+
XLOC_035410	7	93176529	93194368	-	NONBTAG015804	7	93194307	93194674	-
XLOC_034720	7	104644195	104645492	+	NONBTAG015900	7	104645319	104650283	+
XLOC_036151	8	22843235	22875496	+	NONBTAG016083	8	22871404	22871738	+
XLOC_036151	8	22843235	22875496	+	NONBTAG016084	8	22873401	22873686	+
XLOC_036227	8	42262679	42321481	+	NONBTAG016235	8	42272601	42298098	+
XLOC_036227	8	42262679	42321481	+	NONBTAG016236	8	42318829	42319355	+
XLOC_036262	8	53649339	53676503	+	NONBTAG016323	8	53654908	53655542	+
XLOC_036262	8	53649339	53676503	+	NONBTAG016325	8	53675138	53675809	+
XLOC_036766	8	71415966	71477242	-	NONBTAG016427	8	71418356	71419175	-
XLOC_036446	8	92911108	92957939	+	NONBTAG016573	8	92937344	92938179	+
XLOC_036455	8	96901568	96938464	+	NONBTAG016581	8	96937383	96938024	+
XLOC_036482	8	103577501	103653641	+	NONBTAG016645	8	103617661	103618888	+
XLOC_036482	8	103577501	103653641	+	NONBTAG016646	8	103620200	103621576	+
XLOC_036482	8	103577501	103653641	+	NONBTAG016647	8	103648163	103648505	+
XLOC_036482	8	103577501	103653641	+	NONBTAG016648	8	103652500	103653326	+
XLOC_037568	9	12240832	12313806	+	NONBTAG016731	9	12249787	12250247	+
XLOC_037568	9	12240832	12313806	+	NONBTAG016732	9	12299265	12299638	+
XLOC_037607	9	28071577	28496850	+	NONBTAG016826	9	28253670	28254573	+
XLOC_037607	9	28071577	28496850	+	NONBTAG016827	9	28309232	28309611	+
XLOC_037607	9	28071577	28496850	+	NONBTAG016828	9	28383307	28383895	+
XLOC_037607	9	28071577	28496850	+	NONBTAG016829	9	28386351	28386789	+
XLOC_037607	9	28071577	28496850	+	NONBTAG016830	9	28387020	28387292	+
XLOC_037607	9	28071577	28496850	+	NONBTAG016832	9	28490781	28491485	+
XLOC_037607	9	28071577	28496850	+	NONBTAG016833	9	28491806	28492240	+
XLOC_037944	9	32744278	32758627	-	NONBTAG016864	9	32745163	32745552	-
XLOC_037661	9	43099771	43373002	+	NONBTAG016962	9	43213806	43214197	+
XLOC_037764	9	74847980	74889090	+	NONBTAG017192	9	74855635	74856002	+
XLOC_037764	9	74847980	74889090	+	NONBTAG017193	9	74871035	74871359	+
XLOC_037814	9	89604123	89612448	+	NONBTAG017314	9	89606648	89606921	+
XLOC_037814	9	89604123	89612448	+	NONBTAG017315	9	89607877	89608224	+
XLOC_037814	9	89604123	89612448	+	NONBTAG017316	9	89609000	89609339	+
XLOC_037814	9	89604123	89612448	+	NONBTAG017317	9	89610657	89611540	+
XLOC_037826	9	92982701	93007563	+	NONBTAG017342	9	92910626	93001760	+
XLOC_037825	9	92907338	92938775	+	NONBTAG017342	9	92910626	93001760	+
XLOC_037825	9	92907338	92938775	+	NONBTAG017343	9	92935409	92935787	+
XLOC_037857	9	100706982	100725170	+	NONBTAG017414	9	100709339	100709565	+
XLOC_039052	X	65143642	65222930	+	NONBTAG017693	X	65151829	65152179	+
XLOC_000247	1	58837880	58850375	+	NONBTAT000487	1	58837936	58838789	+
XLOC_000247	1	58837880	58850375	+	NONBTAT000488	1	58847060	58847296	+
XLOC_000310	1	72608025	72610393	+	NONBTAT000733	1	72608845	72609988	+
XLOC_000846	1	80010972	80017292	-	NONBTAT000835	1	80010896	80011172	-
XLOC_000901	1	88397489	88417541	-	NONBTAT000995	1	88401170	88401818	-
XLOC_000903	1	88495749	88581637	-	NONBTAT000999	1	88498919	88499501	-
XLOC_000903	1	88495749	88581637	-	NONBTAT001000	1	88500134	88501814	-
XLOC_000903	1	88495749	88581637	-	NONBTAT001001	1	88501532	88502345	-
XLOC_000903	1	88495749	88581637	-	NONBTAT001002	1	88502352	88503010	-
XLOC_000903	1	88495749	88581637	-	NONBTAT001003	1	88502480	88502834	-
XLOC_000903	1	88495749	88581637	-	NONBTAT001005	1	88545746	88546629	-
XLOC_000458	1	113246366	113308295	+	NONBTAT001241	1	113278954	113279767	+
XLOC_000506	1	127827925	127921276	+	NONBTAT001395	1	127837353	127837736	+
XLOC_001006	1	128529022	128608455	-	NONBTAT001408	1	128576391	128576822	-
XLOC_001006	1	128529022	128608455	-	NONBTAT001409	1	128587825	128589289	-
XLOC_001006	1	128529022	128608455	-	NONBTAT001410	1	128591709	128592109	-
XLOC_000555	1	139995296	139996829	+	NONBTAT001484	1	139995398	139996919	+
XLOC_001910	10	1110307	1116486	+	NONBTAT001673	10	1114207	1114921	+
XLOC_002470	10	3984802	4051292	-	NONBTAT001704	10	3994588	3995139	-
XLOC_002470	10	3984802	4051292	-	NONBTAT001705	10	3996314	3996675	-
XLOC_002017	10	21317107	21319302	+	NONBTAT001934	10	21317515	21317855	+
XLOC_002023	10	21443741	21452583	+	NONBTAT001940	10	21451442	21451882	+
XLOC_002675	10	26626205	26635994	-	NONBTAT001975	10	26628395	26628710	-
XLOC_002796	10	45434024	45636954	-	NONBTAT002198	10	45476460	45476798	-
XLOC_002796	10	45434024	45636954	-	NONBTAT002199	10	45563760	45564127	-
XLOC_002796	10	45434024	45636954	-	NONBTAT002200	10	45631762	45632632	-
XLOC_002902	10	70820825	70838552	-	NONBTAT002577	10	70823186	70823891	-
XLOC_002902	10	70820825	70838552	-	NONBTAT002580	10	70828845	70829226	-
XLOC_002902	10	70820825	70838552	-	NONBTAT002581	10	70829291	70829691	-
XLOC_002902	10	70820825	70838552	-	NONBTAT002582	10	70832688	70835225	-
XLOC_002933	10	76820114	76858072	-	NONBTAT002662	10	76841486	76841814	-
XLOC_004519	11	61651170	61969748	-	NONBTAT003573	11	61657893	61658252	-
XLOC_004519	11	61651170	61969748	-	NONBTAT003575	11	61903683	61904388	-
XLOC_004537	11	68324761	68354378	-	NONBTAT003664	11	68326402	68327227	-
XLOC_004537	11	68324761	68354378	-	NONBTAT003665	11	68326895	68327180	-
XLOC_004537	11	68324761	68354378	-	NONBTAT003666	11	68329938	68331535	-
XLOC_004537	11	68324761	68354378	-	NONBTAT003667	11	68332618	68332968	-
XLOC_004126	11	97265526	97305059	+	NONBTAT003958	11	97278954	97279285	+
XLOC_004201	11	103216228	103231514	+	NONBTAT004038	11	103230281	103230901	+
XLOC_004201	11	103216228	103231514	+	NONBTAT004039	11	103230386	103230862	+
XLOC_004755	11	104205291	104210882	-	NONBTAT004049	11	104205268	104209348	-
XLOC_005457	12	1751853	1763713	+	NONBTAT004083	12	1753060	1753490	+
XLOC_005457	12	1751853	1763713	+	NONBTAT004084	12	1755034	1755569	+
XLOC_005726	12	14812773	14847201	-	NONBTAT004171	12	14816347	14816827	-
XLOC_005726	12	14812773	14847201	-	NONBTAT004173	12	14841344	14841997	-
XLOC_005726	12	14812773	14847201	-	NONBTAT004174	12	14843015	14843555	-
XLOC_005479	12	14883891	14925850	+	NONBTAT004175	12	14899135	14913427	+
XLOC_005501	12	19107570	19150550	+	NONBTAT004241	12	19107618	19111224	+
XLOC_005501	12	19107570	19150550	+	NONBTAT004242	12	19147459	19148341	+
XLOC_005501	12	19107570	19150550	+	NONBTAT004243	12	19148676	19148999	+
XLOC_005508	12	19680415	19687225	+	NONBTAT004270	12	19682437	19682818	+
XLOC_005843	12	54768888	54851760	-	NONBTAT004637	12	54779389	54779694	-
XLOC_005843	12	54768888	54851760	-	NONBTAT004638	12	54791111	54791738	-
XLOC_005843	12	54768888	54851760	-	NONBTAT004639	12	54832250	54832784	-
XLOC_005852	12	65936209	65938666	-	NONBTAT004678	12	65937341	65938096	-
XLOC_006817	13	25733254	25863586	-	NONBTAT005182	13	25739694	25740237	-
XLOC_006817	13	25733254	25863586	-	NONBTAT005184	13	25773083	25773752	-
XLOC_006367	13	33421391	33446187	+	NONBTAT005300	13	33428363	33429012	+
XLOC_006367	13	33421391	33446187	+	NONBTAT005302	13	33430999	33431530	+
XLOC_006848	13	34860179	35042643	-	NONBTAT005324	13	34961137	34961577	-
XLOC_006848	13	34860179	35042643	-	NONBTAT005325	13	34961661	34961867	-
XLOC_006871	13	40247871	40269630	-	NONBTAT005400	13	40247868	40248621	-
XLOC_006871	13	40247871	40269630	-	NONBTAT005401	13	40248354	40248693	-
XLOC_006883	13	42893255	42903260	-	NONBTAT005413	13	42899984	42900188	-
XLOC_006888	13	43187464	43253187	-	NONBTAT005416	13	43190219	43190974	-
XLOC_006888	13	43187464	43253187	-	NONBTAT005417	13	43191002	43191226	-
XLOC_006421	13	43799842	43825135	+	NONBTAT005426	13	43822965	43825029	+
XLOC_006951	13	53452514	53495657	-	NONBTAT005515	13	53466290	53466637	-
XLOC_006951	13	53452514	53495657	-	NONBTAT005516	13	53483615	53484166	-
XLOC_007040	13	62223045	62236904	-	NONBTAT005604	13	62223046	62223821	-
XLOC_007757	14	8084461	8092876	+	NONBTAT005934	14	8090060	8090499	+
XLOC_007757	14	8084461	8092876	+	NONBTAT005935	14	8090090	8092346	+
XLOC_007757	14	8084461	8092876	+	NONBTAT005936	14	8090626	8091132	+
XLOC_007757	14	8084461	8092876	+	NONBTAT005937	14	8091793	8092878	+
XLOC_008107	14	25003011	25012512	-	NONBTAT006075	14	25002158	25003816	-
XLOC_008107	14	25003011	25012512	-	NONBTAT006076	14	25004613	25005191	-
XLOC_007855	14	39726075	39776026	+	NONBTAT006256	14	39728323	39729138	+
XLOC_008169	14	41948321	41989777	-	NONBTAT006262	14	41947903	41948414	-
XLOC_008169	14	41948321	41989777	-	NONBTAT006263	14	41948246	41949110	-
XLOC_008169	14	41948321	41989777	-	NONBTAT006264	14	41953198	41953411	-
XLOC_008169	14	41948321	41989777	-	NONBTAT006265	14	41983722	41984005	-
XLOC_008233	14	66778241	66893987	-	NONBTAT006451	14	66804366	66804646	-
XLOC_007977	14	83664779	84110512	+	NONBTAT006613	14	83666001	83666461	+
XLOC_007977	14	83664779	84110512	+	NONBTAT006615	14	83760346	83760622	+
XLOC_007977	14	83664779	84110512	+	NONBTAT006616	14	83824768	83825417	+
XLOC_007977	14	83664779	84110512	+	NONBTAT006618	14	83864318	83865754	+
XLOC_008732	15	23169981	23174427	+	NONBTAT006832	15	23159403	23173520	+
XLOC_009350	15	31614572	31619446	-	NONBTAT006924	15	31615591	31618651	-
XLOC_009350	15	31614572	31619446	-	NONBTAT006925	15	31615591	31618651	-
XLOC_009613	15	65394511	65425193	-	NONBTAT007334	15	65402143	65402973	-
XLOC_009613	15	65394511	65425193	-	NONBTAT007335	15	65404604	65405133	-
XLOC_009613	15	65394511	65425193	-	NONBTAT007337	15	65412388	65412892	-
XLOC_009632	15	76573694	76589722	-	NONBTAT007425	15	76579386	76579640	-
XLOC_010203	16	1453024	1468357	+	NONBTAT007503	16	1460991	1461263	+
XLOC_010203	16	1453024	1468357	+	NONBTAT007504	16	1463681	1464125	+
XLOC_010759	16	45170453	45175060	-	NONBTAT007896	16	45171196	45175985	-
XLOC_010767	16	47357100	47446873	-	NONBTAT007928	16	47359033	47359737	-
XLOC_010392	16	51232402	51241687	+	NONBTAT007952	16	51236780	51241698	+
XLOC_010392	16	51232402	51241687	+	NONBTAT007953	16	51236780	51241698	+
XLOC_010392	16	51232402	51241687	+	NONBTAT007954	16	51236780	51241698	+
XLOC_010392	16	51232402	51241687	+	NONBTAT007955	16	51238724	51241698	+
XLOC_010392	16	51232402	51241687	+	NONBTAT007956	16	51238724	51241698	+
XLOC_010392	16	51232402	51241687	+	NONBTAT007957	16	51238724	51241698	+
XLOC_010882	16	64881977	64930349	-	NONBTAT008113	16	64899652	64911077	-
XLOC_010882	16	64881977	64930349	-	NONBTAT008114	16	64899789	64930349	-
XLOC_010890	16	65775080	65991478	-	NONBTAT008123	16	65774868	65777581	-
XLOC_010551	16	77468341	77479776	+	NONBTAT008246	16	77474856	77475243	+
XLOC_011425	17	15138581	15177669	+	NONBTAT008445	17	15171055	15171721	+
XLOC_011430	17	17111378	17220482	+	NONBTAT008460	17	17164283	17164822	+
XLOC_011430	17	17111378	17220482	+	NONBTAT008461	17	17172302	17172564	+
XLOC_011430	17	17111378	17220482	+	NONBTAT008462	17	17217374	17218608	+
XLOC_011438	17	18573869	18589906	+	NONBTAT008478	17	18573939	18576478	+
XLOC_011898	17	54567399	54581376	-	NONBTAT008681	17	54576590	54576850	-
XLOC_011544	17	55749563	55775055	+	NONBTAT008703	17	55750161	55750565	+
XLOC_011544	17	55749563	55775055	+	NONBTAT008704	17	55750173	55757158	+
XLOC_011544	17	55749563	55775055	+	NONBTAT008705	17	55750177	55750865	+
XLOC_011544	17	55749563	55775055	+	NONBTAT008708	17	55755726	55755963	+
XLOC_011665	17	71962885	71972970	+	NONBTAT008893	17	71963873	71964468	+
XLOC_011665	17	71962885	71972970	+	NONBTAT008894	17	71964468	71964786	+
XLOC_012705	18	35209608	35221145	+	NONBTAT009226	18	35210678	35211193	+
XLOC_012729	18	36469801	36581789	+	NONBTAT009265	18	36503366	36503715	+
XLOC_012729	18	36469801	36581789	+	NONBTAT009266	18	36507845	36508333	+
XLOC_012729	18	36469801	36581789	+	NONBTAT009267	18	36560139	36560455	+
XLOC_012729	18	36469801	36581789	+	NONBTAT009268	18	36576393	36576698	+
XLOC_012729	18	36469801	36581789	+	NONBTAT009269	18	36577247	36578016	+
XLOC_013817	18	65625557	65667392	-	NONBTAT009599	18	65649607	65649869	-
XLOC_015346	19	28576161	28595253	-	NONBTAT010023	19	28587371	28588877	-
XLOC_014743	19	39431983	39458228	+	NONBTAT010175	19	39433600	39433941	+
XLOC_014743	19	39431983	39458228	+	NONBTAT010176	19	39434981	39435689	+
XLOC_014743	19	39431983	39458228	+	NONBTAT010177	19	39447332	39447800	+
XLOC_016489	2	5719428	5755040	+	NONBTAT010606	2	5751056	5751353	+
XLOC_017085	2	15656518	15762588	-	NONBTAT010672	2	15656860	15657190	-
XLOC_017085	2	15656518	15762588	-	NONBTAT010673	2	15672834	15673319	-
XLOC_016517	2	17791825	18019264	+	NONBTAT010688	2	17940870	17941178	+
XLOC_016517	2	17791825	18019264	+	NONBTAT010689	2	17987134	17987548	+
XLOC_016517	2	17791825	18019264	+	NONBTAT010690	2	18010999	18011348	+
XLOC_016517	2	17791825	18019264	+	NONBTAT010691	2	18017063	18017491	+
XLOC_017104	2	18472692	18693677	-	NONBTAT010705	2	18474585	18474923	-
XLOC_017104	2	18472692	18693677	-	NONBTAT010706	2	18499081	18499307	-
XLOC_017104	2	18472692	18693677	-	NONBTAT010707	2	18509307	18509685	-
XLOC_017104	2	18472692	18693677	-	NONBTAT010710	2	18535725	18536411	-
XLOC_016659	2	70121980	70165563	+	NONBTAT011295	2	70143415	70144046	+
XLOC_016745	2	94856167	94894347	+	NONBTAT011520	2	94884447	94884790	+
XLOC_016745	2	94856167	94894347	+	NONBTAT011521	2	94886006	94886274	+
XLOC_017332	2	98449107	98556380	-	NONBTAT011598	2	98468812	98469054	-
XLOC_017332	2	98449107	98556380	-	NONBTAT011600	2	98526396	98527086	-
XLOC_017332	2	98449107	98556380	-	NONBTAT011601	2	98535513	98535918	-
XLOC_017332	2	98449107	98556380	-	NONBTAT011603	2	98539486	98539700	-
XLOC_017332	2	98449107	98556380	-	NONBTAT011604	2	98540373	98541367	-
XLOC_017332	2	98449107	98556380	-	NONBTAT011605	2	98540926	98541372	-
XLOC_017332	2	98449107	98556380	-	NONBTAT011606	2	98545533	98545971	-
XLOC_017396	2	115725528	115794629	-	NONBTAT011750	2	115727103	115728477	-
XLOC_017396	2	115725528	115794629	-	NONBTAT011751	2	115731248	115731948	-
XLOC_018327	20	37393905	37403620	+	NONBTAT012476	20	37396097	37396644	+
XLOC_019361	21	14505465	14521870	-	NONBTAT012808	21	14507807	14520562	-
XLOC_019361	21	14505465	14521870	-	NONBTAT012809	21	14508358	14509889	-
XLOC_019361	21	14505465	14521870	-	NONBTAT012811	21	14513659	14514154	-
XLOC_019022	21	29704892	29838698	+	NONBTAT012910	21	29763989	29764679	+
XLOC_019455	21	31737099	31860458	-	NONBTAT012926	21	31774630	31775200	-
XLOC_019455	21	31737099	31860458	-	NONBTAT012927	21	31782796	31783345	-
XLOC_019106	21	49767264	49814368	+	NONBTAT013099	21	49785352	49785785	+
XLOC_019167	21	62512221	62567560	+	NONBTAT013214	21	62562839	62563222	+
XLOC_019191	21	67376976	67409391	+	NONBTAT013256	21	67377726	67395997	+
XLOC_019191	21	67376976	67409391	+	NONBTAT013257	21	67378979	67379370	+
XLOC_019191	21	67376976	67409391	+	NONBTAT013258	21	67379137	67379741	+
XLOC_019237	21	67535864	67554937	+	NONBTAT013336	21	67541580	67541995	+
XLOC_020391	22	7719653	7785414	-	NONBTAT013502	22	7769372	7769965	-
XLOC_020062	22	10813472	10938961	+	NONBTAT013550	22	10838290	10838561	+
XLOC_020444	22	17174707	17253782	-	NONBTAT013630	22	17186955	17187579	-
XLOC_020444	22	17174707	17253782	-	NONBTAT013631	22	17191055	17192239	-
XLOC_020444	22	17174707	17253782	-	NONBTAT013632	22	17192073	17192560	-
XLOC_020444	22	17174707	17253782	-	NONBTAT013633	22	17228699	17229177	-
XLOC_020481	22	37676810	37718035	-	NONBTAT013862	22	37713697	37714021	-
XLOC_020188	22	44427929	44438823	+	NONBTAT013931	22	44427973	44428878	+
XLOC_021303	23	28274118	28313089	+	NONBTAT014462	23	28275915	28276357	+
XLOC_021342	23	30079857	30102757	+	NONBTAT014483	23	30100668	30101397	+
XLOC_021342	23	30079857	30102757	+	NONBTAT014484	23	30101644	30101966	+
XLOC_021858	23	40180260	40194842	-	NONBTAT014640	23	40187572	40188057	-
XLOC_021443	23	40195535	40224419	+	NONBTAT014641	23	40201256	40201724	+
XLOC_021443	23	40195535	40224419	+	NONBTAT014643	23	40221860	40222778	+
XLOC_021460	23	45287759	45303722	+	NONBTAT014708	23	45287749	45303615	+
XLOC_021460	23	45287759	45303722	+	NONBTAT014709	23	45287749	45303615	+
XLOC_021460	23	45287759	45303722	+	NONBTAT014710	23	45287749	45303615	+
XLOC_021460	23	45287759	45303722	+	NONBTAT014711	23	45290636	45290890	+
XLOC_021493	23	50813245	50829271	+	NONBTAT014779	23	50828697	50829122	+
XLOC_022489	24	7231324	7285925	-	NONBTAT014854	24	7275872	7276229	-
XLOC_022517	24	22192899	22377288	-	NONBTAT014926	24	22199179	22199962	-
XLOC_023519	25	18736801	18797374	-	NONBTAT015560	25	18739148	18739721	-
XLOC_023519	25	18736801	18797374	-	NONBTAT015561	25	18739148	18739476	-
XLOC_023519	25	18736801	18797374	-	NONBTAT015562	25	18739737	18740744	-
XLOC_023519	25	18736801	18797374	-	NONBTAT015564	25	18745870	18746326	-
XLOC_023122	25	19975550	19987915	+	NONBTAT015573	25	19981665	19982281	+
XLOC_023122	25	19975550	19987915	+	NONBTAT015574	25	19985796	19986238	+
XLOC_023122	25	19975550	19987915	+	NONBTAT015576	25	19986476	19986942	+
XLOC_023122	25	19975550	19987915	+	NONBTAT015577	25	19987187	19987926	+
XLOC_023619	25	33106403	33118565	-	NONBTAT015732	25	33106337	33118759	-
XLOC_023319	25	38638460	38677326	+	NONBTAT015814	25	38675585	38675938	+
XLOC_023319	25	38638460	38677326	+	NONBTAT015815	25	38675585	38675949	+
XLOC_024403	26	8830155	8961625	-	NONBTAT015914	26	8842083	8842735	-
XLOC_024403	26	8830155	8961625	-	NONBTAT015916	26	8871775	8872458	-
XLOC_024406	26	9409384	9411139	-	NONBTAT015927	26	9405121	9409450	-
XLOC_024406	26	9409384	9411139	-	NONBTAT015929	26	9409779	9410509	-
XLOC_024308	26	33622510	33635145	+	NONBTAT016219	26	33634379	33634865	+
XLOC_024308	26	33622510	33635145	+	NONBTAT016220	26	33634611	33635599	+
XLOC_024584	26	44577453	44715531	-	NONBTAT016353	26	44652626	44652995	-
XLOC_024584	26	44577453	44715531	-	NONBTAT016354	26	44680308	44680883	-
XLOC_024584	26	44577453	44715531	-	NONBTAT016355	26	44690679	44692059	-
XLOC_024584	26	44577453	44715531	-	NONBTAT016357	26	44695860	44696461	-
XLOC_024601	26	49696988	49722830	-	NONBTAT016390	26	49701283	49701526	-
XLOC_025042	27	13328564	13338633	-	NONBTAT016469	27	13329614	13329820	-
XLOC_025042	27	13328564	13338633	-	NONBTAT016470	27	13330972	13331512	-
XLOC_024900	27	14822029	14852163	+	NONBTAT016501	27	14851157	14851849	+
XLOC_025077	27	23980111	23996250	-	NONBTAT016609	27	23980804	23981265	-
XLOC_025077	27	23980111	23996250	-	NONBTAT016610	27	23989201	23989500	-
XLOC_024939	27	25637686	25840485	+	NONBTAT016635	27	25665995	25666641	+
XLOC_024939	27	25637686	25840485	+	NONBTAT016637	27	25779164	25779409	+
XLOC_024939	27	25637686	25840485	+	NONBTAT016639	27	25833531	25834085	+
XLOC_024939	27	25637686	25840485	+	NONBTAT016640	27	25839102	25840226	+
XLOC_025131	27	36936929	37054693	-	NONBTAT016750	27	37008023	37008403	-
XLOC_025131	27	36936929	37054693	-	NONBTAT016751	27	37029954	37030448	-
XLOC_025131	27	36936929	37054693	-	NONBTAT016752	27	37049075	37052162	-
XLOC_025131	27	36936929	37054693	-	NONBTAT016753	27	37050792	37051352	-
XLOC_025131	27	36936929	37054693	-	NONBTAT016754	27	37053308	37053546	-
XLOC_025338	28	200769	251229	+	NONBTAT016856	28	241921	242142	+
XLOC_025530	28	278241	297049	-	NONBTAT016858	28	278167	278902	-
XLOC_025534	28	563156	596574	-	NONBTAT016859	28	563948	564863	-
XLOC_025534	28	563156	596574	-	NONBTAT016860	28	567112	567423	-
XLOC_025469	28	31334790	31348777	+	NONBTAT017186	28	31346213	31348786	+
XLOC_026541	29	40594004	40616875	-	NONBTAT017592	29	40594048	40594938	-
XLOC_026244	29	44278347	44299953	+	NONBTAT017654	29	44279304	44280671	+
XLOC_026244	29	44278347	44299953	+	NONBTAT017655	29	44280914	44281572	+
XLOC_026244	29	44278347	44299953	+	NONBTAT017656	29	44280923	44281607	+
XLOC_026244	29	44278347	44299953	+	NONBTAT017657	29	44280943	44281348	+
XLOC_026244	29	44278347	44299953	+	NONBTAT017659	29	44281490	44282111	+
XLOC_026244	29	44278347	44299953	+	NONBTAT017662	29	44297260	44299947	+
XLOC_026244	29	44278347	44299953	+	NONBTAT017663	29	44297671	44299956	+
XLOC_026246	29	44341854	44349692	+	NONBTAT017668	29	44341808	44344707	+
XLOC_026329	29	50150763	50153149	+	NONBTAT017737	29	50150774	50153147	+
XLOC_027761	3	6663725	6847800	-	NONBTAT017794	3	6666910	6667151	-
XLOC_027761	3	6663725	6847800	-	NONBTAT017795	3	6667238	6668357	-
XLOC_027761	3	6663725	6847800	-	NONBTAT017796	3	6808863	6809244	-
XLOC_028014	3	30528329	30533470	-	NONBTAT018165	3	30532470	30533011	-
XLOC_028306	3	102891027	102966041	-	NONBTAT018966	3	102945852	102946256	-
XLOC_029762	4	9729764	9758979	-	NONBTAT019184	4	9746838	9747264	-
XLOC_029762	4	9729764	9758979	-	NONBTAT019185	4	9749013	9749533	-
XLOC_029762	4	9729764	9758979	-	NONBTAT019186	4	9751928	9752436	-
XLOC_029294	4	18996971	19196657	+	NONBTAT019286	4	19007100	19007504	+
XLOC_029294	4	18996971	19196657	+	NONBTAT019287	4	19095237	19095804	+
XLOC_029294	4	18996971	19196657	+	NONBTAT019288	4	19096430	19096954	+
XLOC_029294	4	18996971	19196657	+	NONBTAT019290	4	19128306	19129604	+
XLOC_029294	4	18996971	19196657	+	NONBTAT019291	4	19131869	19132747	+
XLOC_029294	4	18996971	19196657	+	NONBTAT019293	4	19195100	19195890	+
XLOC_029294	4	18996971	19196657	+	NONBTAT019294	4	19195884	19196193	+
XLOC_029805	4	24412723	24438330	-	NONBTAT019333	4	24422021	24422321	-
XLOC_029806	4	24441333	24886037	-	NONBTAT019334	4	24468316	24468676	-
XLOC_029806	4	24441333	24886037	-	NONBTAT019336	4	24490045	24490378	-
XLOC_029806	4	24441333	24886037	-	NONBTAT019337	4	24491931	24492317	-
XLOC_029806	4	24441333	24886037	-	NONBTAT019338	4	24644358	24644754	-
XLOC_029806	4	24441333	24886037	-	NONBTAT019339	4	24689364	24689757	-
XLOC_029319	4	31959495	31988761	+	NONBTAT019405	4	31978457	31978853	+
XLOC_029319	4	31959495	31988761	+	NONBTAT019406	4	31979205	31979609	+
XLOC_029849	4	43482905	43543025	-	NONBTAT019496	4	43524059	43524883	-
XLOC_029349	4	43782774	43822608	+	NONBTAT019505	4	43796258	43796647	+
XLOC_029349	4	43782774	43822608	+	NONBTAT019506	4	43796711	43797026	+
XLOC_029349	4	43782774	43822608	+	NONBTAT019507	4	43797708	43798167	+
XLOC_029863	4	46437901	46474331	-	NONBTAT019544	4	46451158	46451364	-
XLOC_029863	4	46437901	46474331	-	NONBTAT019547	4	46451941	46452782	-
XLOC_029863	4	46437901	46474331	-	NONBTAT019548	4	46452435	46452670	-
XLOC_029863	4	46437901	46474331	-	NONBTAT019549	4	46456381	46456624	-
XLOC_029863	4	46437901	46474331	-	NONBTAT019550	4	46457068	46457446	-
XLOC_029863	4	46437901	46474331	-	NONBTAT019552	4	46457547	46458780	-
XLOC_029863	4	46437901	46474331	-	NONBTAT019553	4	46471676	46472160	-
XLOC_029863	4	46437901	46474331	-	NONBTAT019554	4	46471753	46472351	-
XLOC_030046	4	95413335	95499976	-	NONBTAT020143	4	95433871	95435100	-
XLOC_030046	4	95413335	95499976	-	NONBTAT020144	4	95461171	95461418	-
XLOC_029556	4	95615934	95675968	+	NONBTAT020146	4	95617032	95617630	+
XLOC_030721	5	1381675	1401561	+	NONBTAT020458	5	1393444	1394019	+
XLOC_030721	5	1381675	1401561	+	NONBTAT020459	5	1393715	1394120	+
XLOC_030721	5	1381675	1401561	+	NONBTAT020461	5	1397301	1397577	+
XLOC_030721	5	1381675	1401561	+	NONBTAT020462	5	1399201	1399502	+
XLOC_030721	5	1381675	1401561	+	NONBTAT020464	5	1400302	1400773	+
XLOC_030721	5	1381675	1401561	+	NONBTAT020465	5	1400929	1401451	+
XLOC_031459	5	10227621	10330087	-	NONBTAT020534	5	10320608	10321085	-
XLOC_031231	5	100541424	100554984	+	NONBTAT021500	5	100554617	100554993	+
XLOC_031929	5	101572276	101618950	-	NONBTAT021521	5	101572946	101576467	-
XLOC_031929	5	101572276	101618950	-	NONBTAT021522	5	101577359	101578108	-
XLOC_031929	5	101572276	101618950	-	NONBTAT021523	5	101579002	101580029	-
XLOC_031294	5	106604184	106650455	+	NONBTAT021557	5	106632485	106632788	+
XLOC_032010	5	109613580	109656755	-	NONBTAT021587	5	109633904	109635908	-
XLOC_032010	5	109613580	109656755	-	NONBTAT021588	5	109634013	109635908	-
XLOC_032010	5	109613580	109656755	-	NONBTAT021589	5	109634109	109635908	-
XLOC_032010	5	109613580	109656755	-	NONBTAT021590	5	109639725	109640160	-
XLOC_032841	6	16033098	16158572	+	NONBTAT021847	6	16152313	16152557	+
XLOC_032868	6	23349694	23374163	+	NONBTAT021943	6	23358492	23359239	+
XLOC_032868	6	23349694	23374163	+	NONBTAT021945	6	23360849	23361269	+
XLOC_032868	6	23349694	23374163	+	NONBTAT021946	6	23370604	23370914	+
XLOC_032868	6	23349694	23374163	+	NONBTAT021948	6	23372358	23372793	+
XLOC_033236	6	26149185	26151956	-	NONBTAT021977	6	26148761	26149251	-
XLOC_033332	6	68827700	69097342	-	NONBTAT022357	6	68832445	68832710	-
XLOC_033332	6	68827700	69097342	-	NONBTAT022359	6	68948534	68948765	-
XLOC_033332	6	68827700	69097342	-	NONBTAT022361	6	69026837	69027275	-
XLOC_033437	6	99490284	99498154	-	NONBTAT022658	6	99491550	99492343	-
XLOC_033437	6	99490284	99498154	-	NONBTAT022659	6	99492724	99493027	-
XLOC_033490	6	107847967	107906197	-	NONBTAT022752	6	107905127	107905708	-
XLOC_034329	7	27478907	27503414	+	NONBTAT023064	7	27499015	27499383	+
XLOC_034685	7	84529951	84567308	+	NONBTAT023669	7	84541993	84542359	+
XLOC_035410	7	93176529	93194368	-	NONBTAT023744	7	93194306	93194674	-
XLOC_034720	7	104644195	104645492	+	NONBTAT023860	7	104645318	104650283	+
XLOC_036151	8	22843235	22875496	+	NONBTAT024107	8	22871403	22871738	+
XLOC_036151	8	22843235	22875496	+	NONBTAT024108	8	22873400	22873686	+
XLOC_036227	8	42262679	42321481	+	NONBTAT024320	8	42272600	42298098	+
XLOC_036227	8	42262679	42321481	+	NONBTAT024321	8	42318828	42319355	+
XLOC_036262	8	53649339	53676503	+	NONBTAT024454	8	53654907	53655542	+
XLOC_036262	8	53649339	53676503	+	NONBTAT024456	8	53675137	53675809	+
XLOC_036766	8	71415966	71477242	-	NONBTAT024619	8	71418355	71419175	-
XLOC_036766	8	71415966	71477242	-	NONBTAT024621	8	71418436	71419008	-
XLOC_036766	8	71415966	71477242	-	NONBTAT024622	8	71418436	71418803	-
XLOC_036446	8	92911108	92957939	+	NONBTAT024854	8	92937343	92938179	+
XLOC_036455	8	96901568	96938464	+	NONBTAT024863	8	96937382	96938024	+
XLOC_036482	8	103577501	103653641	+	NONBTAT024956	8	103617660	103618888	+
XLOC_036482	8	103577501	103653641	+	NONBTAT024957	8	103620199	103621576	+
XLOC_036482	8	103577501	103653641	+	NONBTAT024959	8	103648162	103648505	+
XLOC_036482	8	103577501	103653641	+	NONBTAT024960	8	103652499	103653326	+
XLOC_037568	9	12240832	12313806	+	NONBTAT025083	9	12249786	12250247	+
XLOC_037568	9	12240832	12313806	+	NONBTAT025084	9	12299264	12299638	+
XLOC_037607	9	28071577	28496850	+	NONBTAT025217	9	28253669	28254573	+
XLOC_037607	9	28071577	28496850	+	NONBTAT025218	9	28309231	28309611	+
XLOC_037607	9	28071577	28496850	+	NONBTAT025219	9	28383306	28383895	+
XLOC_037607	9	28071577	28496850	+	NONBTAT025220	9	28386350	28386789	+
XLOC_037607	9	28071577	28496850	+	NONBTAT025221	9	28387019	28387292	+
XLOC_037607	9	28071577	28496850	+	NONBTAT025223	9	28490780	28491485	+
XLOC_037607	9	28071577	28496850	+	NONBTAT025224	9	28491805	28492240	+
XLOC_037944	9	32744278	32758627	-	NONBTAT025269	9	32745162	32745552	-
XLOC_037661	9	43099771	43373002	+	NONBTAT025402	9	43213805	43214197	+
XLOC_037764	9	74847980	74889090	+	NONBTAT025723	9	74855634	74856002	+
XLOC_037764	9	74847980	74889090	+	NONBTAT025724	9	74871034	74871359	+
XLOC_037814	9	89604123	89612448	+	NONBTAT025880	9	89606647	89606921	+
XLOC_037814	9	89604123	89612448	+	NONBTAT025881	9	89607876	89608224	+
XLOC_037814	9	89604123	89612448	+	NONBTAT025883	9	89608999	89609339	+
XLOC_037814	9	89604123	89612448	+	NONBTAT025884	9	89610656	89611540	+
XLOC_037825	9	92907338	92938775	+	NONBTAT025915	9	92910625	92981978	+
XLOC_037825	9	92907338	92938775	+	NONBTAT025917	9	92935408	92935787	+
XLOC_037826	9	92982701	93007563	+	NONBTAT025920	9	92980326	93001374	+
XLOC_037826	9	92982701	93007563	+	NONBTAT025921	9	92982767	93001760	+
XLOC_037857	9	100706982	100725170	+	NONBTAT026025	9	100709338	100709565	+
XLOC_039052	X	65143642	65222930	+	NONBTAT026540	X	65151828	65152179	+
