# Supplementary material for: Identification of large intergenic non-coding RNAs in bovine muscle using next-generation transcriptomic sequencing
Source: BMC Genomics. 2014 Jun 19;15(1):499. doi: 10.1186/1471-2164-15-499 (PMC4073507; doi:10.1186/1471-2164-15-499)
Supplement: Supplementary file 5 — Additional file 5: Table S3: List of lincRNA/protein-encoding gene pairs with highly correlated expression. (XLSX 158 KB) [file 12864_2014_6167_MOESM5_ESM.xlsx]

## Sheet: Feuil2
Table S3
LincRNA gene					Predicted protein-coding gene
Locus	Chromosome	Start	End	Strand	Locus	Ensembl Gene ID	Chromosome	Start	End	Strand
XLOC_015718	19	55854858	55858021	-	XLOC_000084	ENSBTAG00000045984	1	559139	559877	+
XLOC_021650	23	24308142	24308929	-	XLOC_000084	ENSBTAG00000045984	1	559139	559877	+
XLOC_003000	10	87742634	87745525	-	XLOC_000128	ENSBTAG00000042557	1	9865765	9865871	+
XLOC_020668	22	61272104	61280928	-	XLOC_000128	ENSBTAG00000042557	1	9865765	9865871	+
XLOC_009350	15	31614572	31619446	-	XLOC_000667	ENSBTAG00000042261	1	10273737	10273840	-
XLOC_018437	20	8106288	8128062	-	XLOC_000667	ENSBTAG00000042261	1	10273737	10273840	-
XLOC_021729	23	28433590	28448043	-	XLOC_000667	ENSBTAG00000042261	1	10273737	10273840	-
XLOC_024598	26	49020087	49027015	-	XLOC_000667	ENSBTAG00000042261	1	10273737	10273840	-
XLOC_009350	15	31614572	31619446	-	XLOC_000672	ENSBTAG00000047943	1	18902910	18904544	-
XLOC_018437	20	8106288	8128062	-	XLOC_000672	ENSBTAG00000047943	1	18902910	18904544	-
XLOC_021729	23	28433590	28448043	-	XLOC_000672	ENSBTAG00000047943	1	18902910	18904544	-
XLOC_024598	26	49020087	49027015	-	XLOC_000672	ENSBTAG00000047943	1	18902910	18904544	-
XLOC_009350	15	31614572	31619446	-	XLOC_000678	ENSBTAG00000047183	1	20472812	20473172	-
XLOC_018437	20	8106288	8128062	-	XLOC_000678	ENSBTAG00000047183	1	20472812	20473172	-
XLOC_021729	23	28433590	28448043	-	XLOC_000678	ENSBTAG00000047183	1	20472812	20473172	-
XLOC_024598	26	49020087	49027015	-	XLOC_000678	ENSBTAG00000047183	1	20472812	20473172	-
XLOC_015718	19	55854858	55858021	-	XLOC_000157	ENSBTAG00000037354	1	25664275	25664345	+
XLOC_021650	23	24308142	24308929	-	XLOC_000157	ENSBTAG00000037354	1	25664275	25664345	+
XLOC_038177	9	97412479	97417374	-	XLOC_000687	ENSBTAG00000009128	1	35009035	35024781	-
XLOC_009350	15	31614572	31619446	-	XLOC_000189	ENSBTAG00000020997	1	42468327	42469403	+
XLOC_018437	20	8106288	8128062	-	XLOC_000189	ENSBTAG00000020997	1	42468327	42469403	+
XLOC_021729	23	28433590	28448043	-	XLOC_000189	ENSBTAG00000020997	1	42468327	42469403	+
XLOC_024598	26	49020087	49027015	-	XLOC_000189	ENSBTAG00000020997	1	42468327	42469403	+
XLOC_017510	2	129448931	129451227	-	XLOC_000238	ENSBTAG00000015065	1	57213904	57268918	+
XLOC_030053	4	97114181	97120567	-	XLOC_000738	ENSBTAG00000016556	1	57326875	57340896	-
XLOC_030715	5	466036	470316	+	XLOC_000738	ENSBTAG00000016556	1	57326875	57340896	-
XLOC_003000	10	87742634	87745525	-	XLOC_000250	ENSBTAG00000023550	1	58996573	58997512	+
XLOC_020668	22	61272104	61280928	-	XLOC_000250	ENSBTAG00000023550	1	58996573	58997512	+
XLOC_009350	15	31614572	31619446	-	XLOC_000251	ENSBTAG00000044668	1	59042658	59042756	+
XLOC_018437	20	8106288	8128062	-	XLOC_000251	ENSBTAG00000044668	1	59042658	59042756	+
XLOC_021729	23	28433590	28448043	-	XLOC_000251	ENSBTAG00000044668	1	59042658	59042756	+
XLOC_024598	26	49020087	49027015	-	XLOC_000251	ENSBTAG00000044668	1	59042658	59042756	+
XLOC_015718	19	55854858	55858021	-	XLOC_000255	ENSBTAG00000006451	1	60856308	60957246	+
XLOC_021650	23	24308142	24308929	-	XLOC_000255	ENSBTAG00000006451	1	60856308	60957246	+
XLOC_006799	13	19880088	19909778	-	XLOC_000273	ENSBTAG00000013070	1	66900639	66956302	+
XLOC_009350	15	31614572	31619446	-	XLOC_000274	ENSBTAG00000033166	1	66968007	67009449	+
XLOC_018437	20	8106288	8128062	-	XLOC_000274	ENSBTAG00000033166	1	66968007	67009449	+
XLOC_021729	23	28433590	28448043	-	XLOC_000274	ENSBTAG00000033166	1	66968007	67009449	+
XLOC_024598	26	49020087	49027015	-	XLOC_000274	ENSBTAG00000033166	1	66968007	67009449	+
XLOC_003000	10	87742634	87745525	-	XLOC_000782	ENSBTAG00000042660	1	67510386	67510492	-
XLOC_020668	22	61272104	61280928	-	XLOC_000782	ENSBTAG00000042660	1	67510386	67510492	-
XLOC_009350	15	31614572	31619446	-	XLOC_000293	ENSBTAG00000046935	1	69393954	69395622	+
XLOC_018437	20	8106288	8128062	-	XLOC_000293	ENSBTAG00000046935	1	69393954	69395622	+
XLOC_021729	23	28433590	28448043	-	XLOC_000293	ENSBTAG00000046935	1	69393954	69395622	+
XLOC_024598	26	49020087	49027015	-	XLOC_000293	ENSBTAG00000046935	1	69393954	69395622	+
XLOC_017476	2	126810346	126816692	-	XLOC_000811	ENSBTAG00000040161	1	71521908	71529868	-
XLOC_015755	19	57665186	57668229	-	XLOC_000822	ENSBTAG00000002998	1	72086119	72109936	-
XLOC_017510	2	129448931	129451227	-	XLOC_000330	ENSBTAG00000023593	1	76996347	77001495	+
XLOC_009350	15	31614572	31619446	-	XLOC_000350	ENSBTAG00000001535	1	82243015	82278080	+
XLOC_018437	20	8106288	8128062	-	XLOC_000350	ENSBTAG00000001535	1	82243015	82278080	+
XLOC_021729	23	28433590	28448043	-	XLOC_000350	ENSBTAG00000001535	1	82243015	82278080	+
XLOC_024598	26	49020087	49027015	-	XLOC_000350	ENSBTAG00000001535	1	82243015	82278080	+
XLOC_003000	10	87742634	87745525	-	XLOC_000356	ENSBTAG00000042639	1	82813171	82813277	+
XLOC_020668	22	61272104	61280928	-	XLOC_000356	ENSBTAG00000042639	1	82813171	82813277	+
XLOC_009350	15	31614572	31619446	-	XLOC_000387	ENSBTAG00000029452	1	93356880	93356990	+
XLOC_018437	20	8106288	8128062	-	XLOC_000387	ENSBTAG00000029452	1	93356880	93356990	+
XLOC_021729	23	28433590	28448043	-	XLOC_000387	ENSBTAG00000029452	1	93356880	93356990	+
XLOC_024598	26	49020087	49027015	-	XLOC_000387	ENSBTAG00000029452	1	93356880	93356990	+
XLOC_003000	10	87742634	87745525	-	XLOC_000389	ENSBTAG00000012401	1	94276997	94277402	+
XLOC_020668	22	61272104	61280928	-	XLOC_000389	ENSBTAG00000012401	1	94276997	94277402	+
XLOC_017476	2	126810346	126816692	-	XLOC_000390	ENSBTAG00000047651	1	94556235	94556385	+
XLOC_029419	4	64208248	64210310	+	XLOC_000915	ENSBTAG00000031795	1	96925345	96925957	-
XLOC_005863	12	72924062	72938806	-	XLOC_000409	ENSBTAG00000010679	1	98303615	98330683	+
XLOC_006735	13	79139265	79141886	+	XLOC_000409	ENSBTAG00000010679	1	98303615	98330683	+
XLOC_003000	10	87742634	87745525	-	XLOC_000419	ENSBTAG00000011423	1	100791772	100827942	+
XLOC_020668	22	61272104	61280928	-	XLOC_000419	ENSBTAG00000011423	1	100791772	100827942	+
XLOC_015718	19	55854858	55858021	-	XLOC_000943	ENSBTAG00000042564	1	108528699	108528805	-
XLOC_021650	23	24308142	24308929	-	XLOC_000943	ENSBTAG00000042564	1	108528699	108528805	-
XLOC_017510	2	129448931	129451227	-	XLOC_000440	ENSBTAG00000038395	1	109550310	109551293	+
XLOC_003000	10	87742634	87745525	-	XLOC_000448	ENSBTAG00000024643	1	110986517	111211551	+
XLOC_020668	22	61272104	61280928	-	XLOC_000448	ENSBTAG00000024643	1	110986517	111211551	+
XLOC_009350	15	31614572	31619446	-	XLOC_000952	ENSBTAG00000042623	1	111299803	111299909	-
XLOC_018437	20	8106288	8128062	-	XLOC_000952	ENSBTAG00000042623	1	111299803	111299909	-
XLOC_021729	23	28433590	28448043	-	XLOC_000952	ENSBTAG00000042623	1	111299803	111299909	-
XLOC_024598	26	49020087	49027015	-	XLOC_000952	ENSBTAG00000042623	1	111299803	111299909	-
XLOC_030053	4	97114181	97120567	-	XLOC_000960	ENSBTAG00000042550	1	113137832	113137945	-
XLOC_030715	5	466036	470316	+	XLOC_000960	ENSBTAG00000042550	1	113137832	113137945	-
XLOC_005863	12	72924062	72938806	-	XLOC_001033	ENSBTAG00000007273	1	136683311	136722309	-
XLOC_006735	13	79139265	79141886	+	XLOC_001033	ENSBTAG00000007273	1	136683311	136722309	-
XLOC_017510	2	129448931	129451227	-	XLOC_001092	ENSBTAG00000030764	1	147136868	147136983	-
XLOC_003000	10	87742634	87745525	-	XLOC_001097	ENSBTAG00000021984	1	147717838	147728673	-
XLOC_020668	22	61272104	61280928	-	XLOC_001097	ENSBTAG00000021984	1	147717838	147728673	-
XLOC_003000	10	87742634	87745525	-	XLOC_000604	ENSBTAG00000046447	1	148569292	148581291	+
XLOC_020668	22	61272104	61280928	-	XLOC_000604	ENSBTAG00000046447	1	148569292	148581291	+
XLOC_009350	15	31614572	31619446	-	XLOC_000618	ENSBTAG00000043221	1	152859144	152859270	+
XLOC_018437	20	8106288	8128062	-	XLOC_000618	ENSBTAG00000043221	1	152859144	152859270	+
XLOC_021729	23	28433590	28448043	-	XLOC_000618	ENSBTAG00000043221	1	152859144	152859270	+
XLOC_024598	26	49020087	49027015	-	XLOC_000618	ENSBTAG00000043221	1	152859144	152859270	+
XLOC_019371	21	16961732	16963333	-	XLOC_017105	ENSBTAG00000042858	2	18513103	18513245	-
XLOC_022645	24	62666008	62667772	-	XLOC_017105	ENSBTAG00000042858	2	18513103	18513245	-
XLOC_005863	12	72924062	72938806	-	XLOC_016522	ENSBTAG00000039522	2	18780936	18799857	+
XLOC_006735	13	79139265	79141886	+	XLOC_016522	ENSBTAG00000039522	2	18780936	18799857	+
XLOC_009350	15	31614572	31619446	-	XLOC_016528	ENSBTAG00000043318	2	20305577	20305683	+
XLOC_018437	20	8106288	8128062	-	XLOC_016528	ENSBTAG00000043318	2	20305577	20305683	+
XLOC_021729	23	28433590	28448043	-	XLOC_016528	ENSBTAG00000043318	2	20305577	20305683	+
XLOC_024598	26	49020087	49027015	-	XLOC_016528	ENSBTAG00000043318	2	20305577	20305683	+
XLOC_005863	12	72924062	72938806	-	XLOC_017118	ENSBTAG00000033330	2	20839236	20841537	-
XLOC_006735	13	79139265	79141886	+	XLOC_017118	ENSBTAG00000033330	2	20839236	20841537	-
XLOC_003000	10	87742634	87745525	-	XLOC_017120	ENSBTAG00000004313	2	20854099	20856159	-
XLOC_020668	22	61272104	61280928	-	XLOC_017120	ENSBTAG00000004313	2	20854099	20856159	-
XLOC_017510	2	129448931	129451227	-	XLOC_017139	ENSBTAG00000015217	2	24502929	24506672	-
XLOC_030053	4	97114181	97120567	-	XLOC_017151	ENSBTAG00000003626	2	25973378	26259891	-
XLOC_030715	5	466036	470316	+	XLOC_017151	ENSBTAG00000003626	2	25973378	26259891	-
XLOC_015718	19	55854858	55858021	-	XLOC_016548	ENSBTAG00000043675	2	26334407	26334514	+
XLOC_021650	23	24308142	24308929	-	XLOC_016548	ENSBTAG00000043675	2	26334407	26334514	+
XLOC_011640	17	69359976	69365660	+	XLOC_016555	ENSBTAG00000026885	2	27176814	27258734	+
XLOC_017510	2	129448931	129451227	-	XLOC_017166	ENSBTAG00000021954	2	28094270	28095174	-
XLOC_015718	19	55854858	55858021	-	XLOC_017195	ENSBTAG00000006159	2	41361137	41491255	-
XLOC_021650	23	24308142	24308929	-	XLOC_017195	ENSBTAG00000006159	2	41361137	41491255	-
XLOC_005863	12	72924062	72938806	-	XLOC_016602	ENSBTAG00000033143	2	43529729	43530624	+
XLOC_006735	13	79139265	79141886	+	XLOC_016602	ENSBTAG00000033143	2	43529729	43530624	+
XLOC_017510	2	129448931	129451227	-	XLOC_016605	ENSBTAG00000045119	2	43678327	43678408	+
XLOC_030053	4	97114181	97120567	-	XLOC_017206	ENSBTAG00000019683	2	47068951	47099371	-
XLOC_030715	5	466036	470316	+	XLOC_017206	ENSBTAG00000019683	2	47068951	47099371	-
XLOC_003000	10	87742634	87745525	-	XLOC_017225	ENSBTAG00000029990	2	62007752	62007833	-
XLOC_020668	22	61272104	61280928	-	XLOC_017225	ENSBTAG00000029990	2	62007752	62007833	-
XLOC_030053	4	97114181	97120567	-	XLOC_016638	ENSBTAG00000014409	2	62601167	62642560	+
XLOC_030715	5	466036	470316	+	XLOC_016638	ENSBTAG00000014409	2	62601167	62642560	+
XLOC_030053	4	97114181	97120567	-	XLOC_017240	ENSBTAG00000003771	2	71283904	71285350	-
XLOC_030715	5	466036	470316	+	XLOC_017240	ENSBTAG00000003771	2	71283904	71285350	-
XLOC_015718	19	55854858	55858021	-	XLOC_017254	ENSBTAG00000026822	2	74044252	74045343	-
XLOC_021650	23	24308142	24308929	-	XLOC_017254	ENSBTAG00000026822	2	74044252	74045343	-
XLOC_003000	10	87742634	87745525	-	XLOC_016679	ENSBTAG00000031898	2	76761756	77286491	+
XLOC_020668	22	61272104	61280928	-	XLOC_016679	ENSBTAG00000031898	2	76761756	77286491	+
XLOC_009350	15	31614572	31619446	-	XLOC_017258	ENSBTAG00000046699	2	79975339	80043984	-
XLOC_018437	20	8106288	8128062	-	XLOC_017258	ENSBTAG00000046699	2	79975339	80043984	-
XLOC_021729	23	28433590	28448043	-	XLOC_017258	ENSBTAG00000046699	2	79975339	80043984	-
XLOC_024598	26	49020087	49027015	-	XLOC_017258	ENSBTAG00000046699	2	79975339	80043984	-
XLOC_003000	10	87742634	87745525	-	XLOC_016711	ENSBTAG00000045431	2	90042282	90042389	+
XLOC_020668	22	61272104	61280928	-	XLOC_016711	ENSBTAG00000045431	2	90042282	90042389	+
XLOC_015718	19	55854858	55858021	-	XLOC_016735	ENSBTAG00000013170	2	92490401	92495797	+
XLOC_021650	23	24308142	24308929	-	XLOC_016735	ENSBTAG00000013170	2	92490401	92495797	+
XLOC_019463	21	33536143	33545818	-	XLOC_016773	ENSBTAG00000044975	2	100443938	100444029	+
XLOC_009350	15	31614572	31619446	-	XLOC_016791	ENSBTAG00000003327	2	106877085	106897696	+
XLOC_018437	20	8106288	8128062	-	XLOC_016791	ENSBTAG00000003327	2	106877085	106897696	+
XLOC_021729	23	28433590	28448043	-	XLOC_016791	ENSBTAG00000003327	2	106877085	106897696	+
XLOC_024598	26	49020087	49027015	-	XLOC_016791	ENSBTAG00000003327	2	106877085	106897696	+
XLOC_017510	2	129448931	129451227	-	XLOC_016797	ENSBTAG00000003944	2	107100145	107105993	+
XLOC_009350	15	31614572	31619446	-	XLOC_016828	ENSBTAG00000046649	2	111402467	111492915	+
XLOC_018437	20	8106288	8128062	-	XLOC_016828	ENSBTAG00000046649	2	111402467	111492915	+
XLOC_021729	23	28433590	28448043	-	XLOC_016828	ENSBTAG00000046649	2	111402467	111492915	+
XLOC_024598	26	49020087	49027015	-	XLOC_016828	ENSBTAG00000046649	2	111402467	111492915	+
XLOC_003000	10	87742634	87745525	-	XLOC_016829	ENSBTAG00000000301	2	111598716	111600550	+
XLOC_020668	22	61272104	61280928	-	XLOC_016829	ENSBTAG00000000301	2	111598716	111600550	+
XLOC_009350	15	31614572	31619446	-	XLOC_017404	ENSBTAG00000044908	2	118063792	118064078	-
XLOC_018437	20	8106288	8128062	-	XLOC_017404	ENSBTAG00000044908	2	118063792	118064078	-
XLOC_021729	23	28433590	28448043	-	XLOC_017404	ENSBTAG00000044908	2	118063792	118064078	-
XLOC_024598	26	49020087	49027015	-	XLOC_017404	ENSBTAG00000044908	2	118063792	118064078	-
XLOC_017510	2	129448931	129451227	-	XLOC_016864	ENSBTAG00000043107	2	119912874	119912980	+
XLOC_030053	4	97114181	97120567	-	XLOC_016873	ENSBTAG00000043514	2	120454393	120454526	+
XLOC_030715	5	466036	470316	+	XLOC_016873	ENSBTAG00000043514	2	120454393	120454526	+
XLOC_009350	15	31614572	31619446	-	XLOC_016918	ENSBTAG00000043464	2	124915369	124915472	+
XLOC_018437	20	8106288	8128062	-	XLOC_016918	ENSBTAG00000043464	2	124915369	124915472	+
XLOC_021729	23	28433590	28448043	-	XLOC_016918	ENSBTAG00000043464	2	124915369	124915472	+
XLOC_024598	26	49020087	49027015	-	XLOC_016918	ENSBTAG00000043464	2	124915369	124915472	+
XLOC_003000	10	87742634	87745525	-	XLOC_016947	ENSBTAG00000014848	2	126892710	126894458	+
XLOC_020668	22	61272104	61280928	-	XLOC_016947	ENSBTAG00000014848	2	126892710	126894458	+
XLOC_015718	19	55854858	55858021	-	XLOC_017529	ENSBTAG00000001784	2	131589017	131597324	-
XLOC_021650	23	24308142	24308929	-	XLOC_017529	ENSBTAG00000001784	2	131589017	131597324	-
XLOC_015718	19	55854858	55858021	-	XLOC_017534	ENSBTAG00000006136	2	132636462	132657392	-
XLOC_021650	23	24308142	24308929	-	XLOC_017534	ENSBTAG00000006136	2	132636462	132657392	-
XLOC_030053	4	97114181	97120567	-	XLOC_017537	ENSBTAG00000040547	2	133067841	133068686	-
XLOC_030715	5	466036	470316	+	XLOC_017537	ENSBTAG00000040547	2	133067841	133068686	-
XLOC_030053	4	97114181	97120567	-	XLOC_017008	ENSBTAG00000046977	2	133149365	133157295	+
XLOC_030715	5	466036	470316	+	XLOC_017008	ENSBTAG00000046977	2	133149365	133157295	+
XLOC_009350	15	31614572	31619446	-	XLOC_017557	ENSBTAG00000038945	2	135812788	135832714	-
XLOC_018437	20	8106288	8128062	-	XLOC_017557	ENSBTAG00000038945	2	135812788	135832714	-
XLOC_021729	23	28433590	28448043	-	XLOC_017557	ENSBTAG00000038945	2	135812788	135832714	-
XLOC_024598	26	49020087	49027015	-	XLOC_017557	ENSBTAG00000038945	2	135812788	135832714	-
XLOC_030053	4	97114181	97120567	-	XLOC_017568	ENSBTAG00000010938	2	136647774	136650918	-
XLOC_030715	5	466036	470316	+	XLOC_017568	ENSBTAG00000010938	2	136647774	136650918	-
XLOC_005863	12	72924062	72938806	-	XLOC_027754	ENSBTAG00000045167	3	3156422	3156493	-
XLOC_006735	13	79139265	79141886	+	XLOC_027754	ENSBTAG00000045167	3	3156422	3156493	-
XLOC_037931	9	28382048	28387568	-	XLOC_026989	ENSBTAG00000044756	3	4507415	4507511	+
XLOC_005863	12	72924062	72938806	-	XLOC_027765	ENSBTAG00000020767	3	7070264	7074707	-
XLOC_006735	13	79139265	79141886	+	XLOC_027765	ENSBTAG00000020767	3	7070264	7074707	-
XLOC_009350	15	31614572	31619446	-	XLOC_027770	ENSBTAG00000014580	3	7881817	7886772	-
XLOC_018437	20	8106288	8128062	-	XLOC_027770	ENSBTAG00000014580	3	7881817	7886772	-
XLOC_021729	23	28433590	28448043	-	XLOC_027770	ENSBTAG00000014580	3	7881817	7886772	-
XLOC_024598	26	49020087	49027015	-	XLOC_027770	ENSBTAG00000014580	3	7881817	7886772	-
XLOC_017510	2	129448931	129451227	-	XLOC_027771	ENSBTAG00000034159	3	7898510	7904866	-
XLOC_017510	2	129448931	129451227	-	XLOC_027015	ENSBTAG00000022938	3	8519572	8529862	+
XLOC_005863	12	72924062	72938806	-	XLOC_027021	ENSBTAG00000010458	3	8879270	8892720	+
XLOC_006735	13	79139265	79141886	+	XLOC_027021	ENSBTAG00000010458	3	8879270	8892720	+
XLOC_015718	19	55854858	55858021	-	XLOC_027798	ENSBTAG00000024507	3	9705464	9709562	-
XLOC_021650	23	24308142	24308929	-	XLOC_027798	ENSBTAG00000024507	3	9705464	9709562	-
XLOC_009350	15	31614572	31619446	-	XLOC_027042	ENSBTAG00000013907	3	10100406	10104524	+
XLOC_018437	20	8106288	8128062	-	XLOC_027042	ENSBTAG00000013907	3	10100406	10104524	+
XLOC_021729	23	28433590	28448043	-	XLOC_027042	ENSBTAG00000013907	3	10100406	10104524	+
XLOC_024598	26	49020087	49027015	-	XLOC_027042	ENSBTAG00000013907	3	10100406	10104524	+
XLOC_025145	27	41378836	41383911	-	XLOC_027809	ENSBTAG00000012887	3	10539988	10546195	-
XLOC_030053	4	97114181	97120567	-	XLOC_027830	ENSBTAG00000038263	3	11993523	11997024	-
XLOC_030715	5	466036	470316	+	XLOC_027830	ENSBTAG00000038263	3	11993523	11997024	-
XLOC_005863	12	72924062	72938806	-	XLOC_027066	ENSBTAG00000005891	3	12615413	12647987	+
XLOC_006735	13	79139265	79141886	+	XLOC_027066	ENSBTAG00000005891	3	12615413	12647987	+
XLOC_017510	2	129448931	129451227	-	XLOC_027861	ENSBTAG00000018914	3	14755582	14762653	-
XLOC_009350	15	31614572	31619446	-	XLOC_027096	ENSBTAG00000042559	3	14901013	14901146	+
XLOC_018437	20	8106288	8128062	-	XLOC_027096	ENSBTAG00000042559	3	14901013	14901146	+
XLOC_021729	23	28433590	28448043	-	XLOC_027096	ENSBTAG00000042559	3	14901013	14901146	+
XLOC_024598	26	49020087	49027015	-	XLOC_027096	ENSBTAG00000042559	3	14901013	14901146	+
XLOC_005863	12	72924062	72938806	-	XLOC_027869	ENSBTAG00000017055	3	15409813	15418775	-
XLOC_006735	13	79139265	79141886	+	XLOC_027869	ENSBTAG00000017055	3	15409813	15418775	-
XLOC_009350	15	31614572	31619446	-	XLOC_027109	ENSBTAG00000017104	3	15482856	15486936	+
XLOC_018437	20	8106288	8128062	-	XLOC_027109	ENSBTAG00000017104	3	15482856	15486936	+
XLOC_021729	23	28433590	28448043	-	XLOC_027109	ENSBTAG00000017104	3	15482856	15486936	+
XLOC_024598	26	49020087	49027015	-	XLOC_027109	ENSBTAG00000017104	3	15482856	15486936	+
XLOC_030053	4	97114181	97120567	-	XLOC_027878	ENSBTAG00000010655	3	15603805	15619232	-
XLOC_030715	5	466036	470316	+	XLOC_027878	ENSBTAG00000010655	3	15603805	15619232	-
XLOC_030053	4	97114181	97120567	-	XLOC_027887	ENSBTAG00000045672	3	16143203	16143325	-
XLOC_030715	5	466036	470316	+	XLOC_027887	ENSBTAG00000045672	3	16143203	16143325	-
XLOC_019463	21	33536143	33545818	-	XLOC_027145	ENSBTAG00000012640	3	17146918	17147898	+
XLOC_005863	12	72924062	72938806	-	XLOC_027153	ENSBTAG00000039260	3	18623659	18628095	+
XLOC_006735	13	79139265	79141886	+	XLOC_027153	ENSBTAG00000039260	3	18623659	18628095	+
XLOC_009350	15	31614572	31619446	-	XLOC_027919	ENSBTAG00000021591	3	19054053	19057123	-
XLOC_018437	20	8106288	8128062	-	XLOC_027919	ENSBTAG00000021591	3	19054053	19057123	-
XLOC_021729	23	28433590	28448043	-	XLOC_027919	ENSBTAG00000021591	3	19054053	19057123	-
XLOC_024598	26	49020087	49027015	-	XLOC_027919	ENSBTAG00000021591	3	19054053	19057123	-
XLOC_030053	4	97114181	97120567	-	XLOC_027173	ENSBTAG00000019709	3	19584961	19585461	+
XLOC_030715	5	466036	470316	+	XLOC_027173	ENSBTAG00000019709	3	19584961	19585461	+
XLOC_015718	19	55854858	55858021	-	XLOC_028003	ENSBTAG00000006295	3	28419563	28424798	-
XLOC_021650	23	24308142	24308929	-	XLOC_028003	ENSBTAG00000006295	3	28419563	28424798	-
XLOC_030053	4	97114181	97120567	-	XLOC_027268	ENSBTAG00000018881	3	29343182	29402185	+
XLOC_030715	5	466036	470316	+	XLOC_027268	ENSBTAG00000018881	3	29343182	29402185	+
XLOC_015718	19	55854858	55858021	-	XLOC_027278	ENSBTAG00000027172	3	30318709	30319287	+
XLOC_021650	23	24308142	24308929	-	XLOC_027278	ENSBTAG00000027172	3	30318709	30319287	+
XLOC_009350	15	31614572	31619446	-	XLOC_027285	ENSBTAG00000039738	3	31900284	31986507	+
XLOC_018437	20	8106288	8128062	-	XLOC_027285	ENSBTAG00000039738	3	31900284	31986507	+
XLOC_021729	23	28433590	28448043	-	XLOC_027285	ENSBTAG00000039738	3	31900284	31986507	+
XLOC_024598	26	49020087	49027015	-	XLOC_027285	ENSBTAG00000039738	3	31900284	31986507	+
XLOC_030053	4	97114181	97120567	-	XLOC_027301	ENSBTAG00000020966	3	33469022	33478299	+
XLOC_030715	5	466036	470316	+	XLOC_027301	ENSBTAG00000020966	3	33469022	33478299	+
XLOC_019371	21	16961732	16963333	-	XLOC_028044	ENSBTAG00000013014	3	34016627	34019939	-
XLOC_022645	24	62666008	62667772	-	XLOC_028044	ENSBTAG00000013014	3	34016627	34019939	-
XLOC_005863	12	72924062	72938806	-	XLOC_027321	ENSBTAG00000047046	3	35810481	35810572	+
XLOC_006735	13	79139265	79141886	+	XLOC_027321	ENSBTAG00000047046	3	35810481	35810572	+
XLOC_029863	4	46437901	46474331	-	XLOC_027323	ENSBTAG00000021217	3	40448699	40682012	+
XLOC_031441	5	1894703	1900096	-	XLOC_027334	ENSBTAG00000024280	3	43084878	43085405	+
XLOC_038040	9	61867741	61873201	-	XLOC_027334	ENSBTAG00000024280	3	43084878	43085405	+
XLOC_003000	10	87742634	87745525	-	XLOC_028070	ENSBTAG00000015759	3	43137018	43137640	-
XLOC_020668	22	61272104	61280928	-	XLOC_028070	ENSBTAG00000015759	3	43137018	43137640	-
XLOC_017510	2	129448931	129451227	-	XLOC_027338	ENSBTAG00000044752	3	43428497	43428611	+
XLOC_015718	19	55854858	55858021	-	XLOC_027351	ENSBTAG00000044378	3	49095345	49095450	+
XLOC_021650	23	24308142	24308929	-	XLOC_027351	ENSBTAG00000044378	3	49095345	49095450	+
XLOC_017510	2	129448931	129451227	-	XLOC_028098	ENSBTAG00000029540	3	51058572	51058690	-
XLOC_030053	4	97114181	97120567	-	XLOC_028164	ENSBTAG00000019192	3	69890357	69916293	-
XLOC_030715	5	466036	470316	+	XLOC_028164	ENSBTAG00000019192	3	69890357	69916293	-
XLOC_030053	4	97114181	97120567	-	XLOC_028198	ENSBTAG00000043760	3	82403865	82403999	-
XLOC_030715	5	466036	470316	+	XLOC_028198	ENSBTAG00000043760	3	82403865	82403999	-
XLOC_003000	10	87742634	87745525	-	XLOC_027467	ENSBTAG00000009481	3	86260319	86342617	+
XLOC_020668	22	61272104	61280928	-	XLOC_027467	ENSBTAG00000009481	3	86260319	86342617	+
XLOC_019371	21	16961732	16963333	-	XLOC_028212	ENSBTAG00000030671	3	86650798	86718972	-
XLOC_022645	24	62666008	62667772	-	XLOC_028212	ENSBTAG00000030671	3	86650798	86718972	-
XLOC_009350	15	31614572	31619446	-	XLOC_027476	ENSBTAG00000004381	3	88032648	88033607	+
XLOC_018437	20	8106288	8128062	-	XLOC_027476	ENSBTAG00000004381	3	88032648	88033607	+
XLOC_021729	23	28433590	28448043	-	XLOC_027476	ENSBTAG00000004381	3	88032648	88033607	+
XLOC_024598	26	49020087	49027015	-	XLOC_027476	ENSBTAG00000004381	3	88032648	88033607	+
XLOC_017510	2	129448931	129451227	-	XLOC_028223	ENSBTAG00000042369	3	91994928	91995058	-
XLOC_003000	10	87742634	87745525	-	XLOC_028227	ENSBTAG00000030623	3	92136670	92190804	-
XLOC_020668	22	61272104	61280928	-	XLOC_028227	ENSBTAG00000030623	3	92136670	92190804	-
XLOC_017510	2	129448931	129451227	-	XLOC_028232	ENSBTAG00000042380	3	92725890	92726019	-
XLOC_005863	12	72924062	72938806	-	XLOC_027498	ENSBTAG00000017986	3	93208981	93308964	+
XLOC_006735	13	79139265	79141886	+	XLOC_027498	ENSBTAG00000017986	3	93208981	93308964	+
XLOC_015718	19	55854858	55858021	-	XLOC_028236	ENSBTAG00000009062	3	93350788	93357702	-
XLOC_021650	23	24308142	24308929	-	XLOC_028236	ENSBTAG00000009062	3	93350788	93357702	-
XLOC_030053	4	97114181	97120567	-	XLOC_028253	ENSBTAG00000009674	3	95726474	95760764	-
XLOC_030715	5	466036	470316	+	XLOC_028253	ENSBTAG00000009674	3	95726474	95760764	-
XLOC_009350	15	31614572	31619446	-	XLOC_027525	ENSBTAG00000043428	3	98857775	98857881	+
XLOC_018437	20	8106288	8128062	-	XLOC_027525	ENSBTAG00000043428	3	98857775	98857881	+
XLOC_021729	23	28433590	28448043	-	XLOC_027525	ENSBTAG00000043428	3	98857775	98857881	+
XLOC_024598	26	49020087	49027015	-	XLOC_027525	ENSBTAG00000043428	3	98857775	98857881	+
XLOC_017510	2	129448931	129451227	-	XLOC_028289	ENSBTAG00000042292	3	101817654	101817726	-
XLOC_030053	4	97114181	97120567	-	XLOC_028297	ENSBTAG00000047871	3	102526631	102541169	-
XLOC_030715	5	466036	470316	+	XLOC_028297	ENSBTAG00000047871	3	102526631	102541169	-
XLOC_009350	15	31614572	31619446	-	XLOC_027580	ENSBTAG00000012414	3	103717302	103723959	+
XLOC_018437	20	8106288	8128062	-	XLOC_027580	ENSBTAG00000012414	3	103717302	103723959	+
XLOC_021729	23	28433590	28448043	-	XLOC_027580	ENSBTAG00000012414	3	103717302	103723959	+
XLOC_024598	26	49020087	49027015	-	XLOC_027580	ENSBTAG00000012414	3	103717302	103723959	+
XLOC_009350	15	31614572	31619446	-	XLOC_027630	ENSBTAG00000003837	3	108854245	108874912	+
XLOC_018437	20	8106288	8128062	-	XLOC_027630	ENSBTAG00000003837	3	108854245	108874912	+
XLOC_021729	23	28433590	28448043	-	XLOC_027630	ENSBTAG00000003837	3	108854245	108874912	+
XLOC_024598	26	49020087	49027015	-	XLOC_027630	ENSBTAG00000003837	3	108854245	108874912	+
XLOC_003000	10	87742634	87745525	-	XLOC_027643	ENSBTAG00000045187	3	110389861	110389958	+
XLOC_020668	22	61272104	61280928	-	XLOC_027643	ENSBTAG00000045187	3	110389861	110389958	+
XLOC_009350	15	31614572	31619446	-	XLOC_028377	ENSBTAG00000005719	3	111519878	111522551	-
XLOC_018437	20	8106288	8128062	-	XLOC_028377	ENSBTAG00000005719	3	111519878	111522551	-
XLOC_021729	23	28433590	28448043	-	XLOC_028377	ENSBTAG00000005719	3	111519878	111522551	-
XLOC_024598	26	49020087	49027015	-	XLOC_028377	ENSBTAG00000005719	3	111519878	111522551	-
XLOC_017510	2	129448931	129451227	-	XLOC_028383	ENSBTAG00000024085	3	113204847	113205856	-
XLOC_009350	15	31614572	31619446	-	XLOC_027680	ENSBTAG00000000634	3	117584073	117637812	+
XLOC_018437	20	8106288	8128062	-	XLOC_027680	ENSBTAG00000000634	3	117584073	117637812	+
XLOC_021729	23	28433590	28448043	-	XLOC_027680	ENSBTAG00000000634	3	117584073	117637812	+
XLOC_024598	26	49020087	49027015	-	XLOC_027680	ENSBTAG00000000634	3	117584073	117637812	+
XLOC_017476	2	126810346	126816692	-	XLOC_027683	ENSBTAG00000010676	3	117880750	117900879	+
XLOC_005863	12	72924062	72938806	-	XLOC_027712	ENSBTAG00000040382	3	120067371	120068342	+
XLOC_006735	13	79139265	79141886	+	XLOC_027712	ENSBTAG00000040382	3	120067371	120068342	+
XLOC_030053	4	97114181	97120567	-	XLOC_027722	ENSBTAG00000005168	3	120676094	120714918	+
XLOC_030715	5	466036	470316	+	XLOC_027722	ENSBTAG00000005168	3	120676094	120714918	+
XLOC_009350	15	31614572	31619446	-	XLOC_029279	ENSBTAG00000044544	4	13552300	13552431	+
XLOC_018437	20	8106288	8128062	-	XLOC_029279	ENSBTAG00000044544	4	13552300	13552431	+
XLOC_021729	23	28433590	28448043	-	XLOC_029279	ENSBTAG00000044544	4	13552300	13552431	+
XLOC_024598	26	49020087	49027015	-	XLOC_029279	ENSBTAG00000044544	4	13552300	13552431	+
XLOC_021570	23	11711433	11712293	-	XLOC_029280	ENSBTAG00000035660	4	13589056	13589466	+
XLOC_017510	2	129448931	129451227	-	XLOC_029789	ENSBTAG00000043805	4	16928409	16928510	-
XLOC_009350	15	31614572	31619446	-	XLOC_029808	ENSBTAG00000034091	4	25031111	25050074	-
XLOC_009350	15	31614572	31619446	-	XLOC_029808	ENSBTAG00000045648	4	25031111	25050074	-
XLOC_018437	20	8106288	8128062	-	XLOC_029808	ENSBTAG00000034091	4	25031111	25050074	-
XLOC_018437	20	8106288	8128062	-	XLOC_029808	ENSBTAG00000045648	4	25031111	25050074	-
XLOC_021729	23	28433590	28448043	-	XLOC_029808	ENSBTAG00000034091	4	25031111	25050074	-
XLOC_021729	23	28433590	28448043	-	XLOC_029808	ENSBTAG00000045648	4	25031111	25050074	-
XLOC_024598	26	49020087	49027015	-	XLOC_029808	ENSBTAG00000034091	4	25031111	25050074	-
XLOC_024598	26	49020087	49027015	-	XLOC_029808	ENSBTAG00000045648	4	25031111	25050074	-
XLOC_030053	4	97114181	97120567	-	XLOC_029821	ENSBTAG00000044012	4	28474602	28480333	-
XLOC_030715	5	466036	470316	+	XLOC_029821	ENSBTAG00000044012	4	28474602	28480333	-
XLOC_030053	4	97114181	97120567	-	XLOC_029822	ENSBTAG00000003751	4	28835992	28861721	-
XLOC_030715	5	466036	470316	+	XLOC_029822	ENSBTAG00000003751	4	28835992	28861721	-
XLOC_000908	1	92982769	93007240	-	XLOC_029333	ENSBTAG00000014920	4	37294908	37417444	+
XLOC_030053	4	97114181	97120567	-	XLOC_029870	ENSBTAG00000000100	4	47306857	47307501	-
XLOC_030715	5	466036	470316	+	XLOC_029870	ENSBTAG00000000100	4	47306857	47307501	-
XLOC_030053	4	97114181	97120567	-	XLOC_029911	ENSBTAG00000002154	4	60030153	60031016	-
XLOC_030715	5	466036	470316	+	XLOC_029911	ENSBTAG00000002154	4	60030153	60031016	-
XLOC_017510	2	129448931	129451227	-	XLOC_029406	ENSBTAG00000042432	4	61666833	61666939	+
XLOC_009350	15	31614572	31619446	-	XLOC_029410	ENSBTAG00000017541	4	62198457	62241284	+
XLOC_018437	20	8106288	8128062	-	XLOC_029410	ENSBTAG00000017541	4	62198457	62241284	+
XLOC_021729	23	28433590	28448043	-	XLOC_029410	ENSBTAG00000017541	4	62198457	62241284	+
XLOC_024598	26	49020087	49027015	-	XLOC_029410	ENSBTAG00000017541	4	62198457	62241284	+
XLOC_021570	23	11711433	11712293	-	XLOC_029920	ENSBTAG00000044621	4	62553333	62553439	-
XLOC_003000	10	87742634	87745525	-	XLOC_029923	ENSBTAG00000025110	4	63933402	63937149	-
XLOC_020668	22	61272104	61280928	-	XLOC_029923	ENSBTAG00000025110	4	63933402	63937149	-
XLOC_015718	19	55854858	55858021	-	XLOC_029447	ENSBTAG00000013263	4	69401001	69402503	+
XLOC_021650	23	24308142	24308929	-	XLOC_029447	ENSBTAG00000013263	4	69401001	69402503	+
XLOC_009350	15	31614572	31619446	-	XLOC_029457	ENSBTAG00000046586	4	71515018	71515715	+
XLOC_018437	20	8106288	8128062	-	XLOC_029457	ENSBTAG00000046586	4	71515018	71515715	+
XLOC_021729	23	28433590	28448043	-	XLOC_029457	ENSBTAG00000046586	4	71515018	71515715	+
XLOC_024598	26	49020087	49027015	-	XLOC_029457	ENSBTAG00000046586	4	71515018	71515715	+
XLOC_022637	24	61563056	61565376	-	XLOC_029529	ENSBTAG00000031866	4	93379463	93382232	+
XLOC_030053	4	97114181	97120567	-	XLOC_030045	ENSBTAG00000029980	4	95402694	95402774	-
XLOC_030715	5	466036	470316	+	XLOC_030045	ENSBTAG00000029980	4	95402694	95402774	-
XLOC_005863	12	72924062	72938806	-	XLOC_029561	ENSBTAG00000044499	4	98069974	98070046	+
XLOC_006735	13	79139265	79141886	+	XLOC_029561	ENSBTAG00000044499	4	98069974	98070046	+
XLOC_017510	2	129448931	129451227	-	XLOC_029569	ENSBTAG00000036475	4	99730754	99730872	+
XLOC_019371	21	16961732	16963333	-	XLOC_030070	ENSBTAG00000019980	4	101862571	102182929	-
XLOC_022645	24	62666008	62667772	-	XLOC_030070	ENSBTAG00000019980	4	101862571	102182929	-
XLOC_029419	4	64208248	64210310	+	XLOC_029594	ENSBTAG00000016880	4	105874500	105875450	+
XLOC_030053	4	97114181	97120567	-	XLOC_029596	ENSBTAG00000040374	4	105899673	105900550	+
XLOC_030715	5	466036	470316	+	XLOC_029596	ENSBTAG00000040374	4	105899673	105900550	+
XLOC_030053	4	97114181	97120567	-	XLOC_029603	ENSBTAG00000048012	4	106327730	106328348	+
XLOC_030715	5	466036	470316	+	XLOC_029603	ENSBTAG00000048012	4	106327730	106328348	+
XLOC_003000	10	87742634	87745525	-	XLOC_030107	ENSBTAG00000014533	4	107069037	107094430	-
XLOC_020668	22	61272104	61280928	-	XLOC_030107	ENSBTAG00000014533	4	107069037	107094430	-
XLOC_019371	21	16961732	16963333	-	XLOC_029680	ENSBTAG00000027832	4	112258912	112535083	+
XLOC_022645	24	62666008	62667772	-	XLOC_029680	ENSBTAG00000027832	4	112258912	112535083	+
XLOC_003000	10	87742634	87745525	-	XLOC_029682	ENSBTAG00000043936	4	112931232	112931323	+
XLOC_020668	22	61272104	61280928	-	XLOC_029682	ENSBTAG00000043936	4	112931232	112931323	+
XLOC_017510	2	129448931	129451227	-	XLOC_030121	ENSBTAG00000043086	4	112975142	112975253	-
XLOC_038177	9	97412479	97417374	-	XLOC_029703	ENSBTAG00000011240	4	113929347	113930227	+
XLOC_017510	2	129448931	129451227	-	XLOC_030134	ENSBTAG00000028860	4	114202278	114202408	-
XLOC_003000	10	87742634	87745525	-	XLOC_029727	ENSBTAG00000002891	4	117713085	117730633	+
XLOC_020668	22	61272104	61280928	-	XLOC_029727	ENSBTAG00000002891	4	117713085	117730633	+
XLOC_003000	10	87742634	87745525	-	XLOC_030714	ENSBTAG00000037552	5	244154	268891	+
XLOC_020668	22	61272104	61280928	-	XLOC_030714	ENSBTAG00000037552	5	244154	268891	+
XLOC_009350	15	31614572	31619446	-	XLOC_030727	ENSBTAG00000019260	5	4875045	4922452	+
XLOC_018437	20	8106288	8128062	-	XLOC_030727	ENSBTAG00000019260	5	4875045	4922452	+
XLOC_021729	23	28433590	28448043	-	XLOC_030727	ENSBTAG00000019260	5	4875045	4922452	+
XLOC_024598	26	49020087	49027015	-	XLOC_030727	ENSBTAG00000019260	5	4875045	4922452	+
XLOC_015718	19	55854858	55858021	-	XLOC_031447	ENSBTAG00000043236	5	5805440	5805536	-
XLOC_021650	23	24308142	24308929	-	XLOC_031447	ENSBTAG00000043236	5	5805440	5805536	-
XLOC_009350	15	31614572	31619446	-	XLOC_031469	ENSBTAG00000011153	5	15741026	15751868	-
XLOC_018437	20	8106288	8128062	-	XLOC_031469	ENSBTAG00000011153	5	15741026	15751868	-
XLOC_021729	23	28433590	28448043	-	XLOC_031469	ENSBTAG00000011153	5	15741026	15751868	-
XLOC_024598	26	49020087	49027015	-	XLOC_031469	ENSBTAG00000011153	5	15741026	15751868	-
XLOC_003000	10	87742634	87745525	-	XLOC_030799	ENSBTAG00000012676	5	27271880	27282427	+
XLOC_020668	22	61272104	61280928	-	XLOC_030799	ENSBTAG00000012676	5	27271880	27282427	+
XLOC_008762	15	29282616	29291315	+	XLOC_030810	ENSBTAG00000038384	5	27541327	27547599	+
XLOC_003000	10	87742634	87745525	-	XLOC_030814	ENSBTAG00000016121	5	27630615	27640849	+
XLOC_020668	22	61272104	61280928	-	XLOC_030814	ENSBTAG00000016121	5	27630615	27640849	+
XLOC_009350	15	31614572	31619446	-	XLOC_031538	ENSBTAG00000016165	5	27828982	27842880	-
XLOC_018437	20	8106288	8128062	-	XLOC_031538	ENSBTAG00000016165	5	27828982	27842880	-
XLOC_021729	23	28433590	28448043	-	XLOC_031538	ENSBTAG00000016165	5	27828982	27842880	-
XLOC_024598	26	49020087	49027015	-	XLOC_031538	ENSBTAG00000016165	5	27828982	27842880	-
XLOC_005863	12	72924062	72938806	-	XLOC_031543	ENSBTAG00000017113	5	28129660	28132288	-
XLOC_006735	13	79139265	79141886	+	XLOC_031543	ENSBTAG00000017113	5	28129660	28132288	-
XLOC_003000	10	87742634	87745525	-	XLOC_030826	ENSBTAG00000008900	5	28622128	28637016	+
XLOC_020668	22	61272104	61280928	-	XLOC_030826	ENSBTAG00000008900	5	28622128	28637016	+
XLOC_003000	10	87742634	87745525	-	XLOC_030888	ENSBTAG00000016414	5	32550521	32606144	+
XLOC_020668	22	61272104	61280928	-	XLOC_030888	ENSBTAG00000016414	5	32550521	32606144	+
XLOC_030053	4	97114181	97120567	-	XLOC_031620	ENSBTAG00000026088	5	44572855	44578603	-
XLOC_030715	5	466036	470316	+	XLOC_031620	ENSBTAG00000026088	5	44572855	44578603	-
XLOC_003000	10	87742634	87745525	-	XLOC_031622	ENSBTAG00000046628	5	44631281	44638274	-
XLOC_020668	22	61272104	61280928	-	XLOC_031622	ENSBTAG00000046628	5	44631281	44638274	-
XLOC_015718	19	55854858	55858021	-	XLOC_030946	ENSBTAG00000012529	5	45830158	45834981	+
XLOC_021650	23	24308142	24308929	-	XLOC_030946	ENSBTAG00000012529	5	45830158	45834981	+
XLOC_030053	4	97114181	97120567	-	XLOC_030993	ENSBTAG00000021807	5	56744605	56748242	+
XLOC_030715	5	466036	470316	+	XLOC_030993	ENSBTAG00000021807	5	56744605	56748242	+
XLOC_003000	10	87742634	87745525	-	XLOC_031047	ENSBTAG00000043340	5	60411589	60411695	+
XLOC_020668	22	61272104	61280928	-	XLOC_031047	ENSBTAG00000043340	5	60411589	60411695	+
XLOC_009350	15	31614572	31619446	-	XLOC_031063	ENSBTAG00000001088	5	64635278	64674628	+
XLOC_018437	20	8106288	8128062	-	XLOC_031063	ENSBTAG00000001088	5	64635278	64674628	+
XLOC_021729	23	28433590	28448043	-	XLOC_031063	ENSBTAG00000001088	5	64635278	64674628	+
XLOC_024598	26	49020087	49027015	-	XLOC_031063	ENSBTAG00000001088	5	64635278	64674628	+
XLOC_005863	12	72924062	72938806	-	XLOC_031066	ENSBTAG00000004145	5	65012100	65361829	+
XLOC_006735	13	79139265	79141886	+	XLOC_031066	ENSBTAG00000004145	5	65012100	65361829	+
XLOC_009350	15	31614572	31619446	-	XLOC_031783	ENSBTAG00000012794	5	66950501	67040705	-
XLOC_018437	20	8106288	8128062	-	XLOC_031783	ENSBTAG00000012794	5	66950501	67040705	-
XLOC_021729	23	28433590	28448043	-	XLOC_031783	ENSBTAG00000012794	5	66950501	67040705	-
XLOC_024598	26	49020087	49027015	-	XLOC_031783	ENSBTAG00000012794	5	66950501	67040705	-
XLOC_019371	21	16961732	16963333	-	XLOC_031149	ENSBTAG00000000749	5	84856328	84891414	+
XLOC_022645	24	62666008	62667772	-	XLOC_031149	ENSBTAG00000000749	5	84856328	84891414	+
XLOC_029419	4	64208248	64210310	+	XLOC_031157	ENSBTAG00000026611	5	88504328	88530297	+
XLOC_021570	23	11711433	11712293	-	XLOC_031186	ENSBTAG00000026610	5	95530631	95531308	+
XLOC_017510	2	129448931	129451227	-	XLOC_031893	ENSBTAG00000030503	5	95568130	95568806	-
XLOC_009350	15	31614572	31619446	-	XLOC_031205	ENSBTAG00000030471	5	99065710	99066627	+
XLOC_018437	20	8106288	8128062	-	XLOC_031205	ENSBTAG00000030471	5	99065710	99066627	+
XLOC_021729	23	28433590	28448043	-	XLOC_031205	ENSBTAG00000030471	5	99065710	99066627	+
XLOC_024598	26	49020087	49027015	-	XLOC_031205	ENSBTAG00000030471	5	99065710	99066627	+
XLOC_015718	19	55854858	55858021	-	XLOC_031215	ENSBTAG00000009252	5	99463834	99478716	+
XLOC_021650	23	24308142	24308929	-	XLOC_031215	ENSBTAG00000009252	5	99463834	99478716	+
XLOC_003000	10	87742634	87745525	-	XLOC_031909	ENSBTAG00000046268	5	99599782	99604410	-
XLOC_020668	22	61272104	61280928	-	XLOC_031909	ENSBTAG00000046268	5	99599782	99604410	-
XLOC_005863	12	72924062	72938806	-	XLOC_031911	ENSBTAG00000033671	5	99753916	99756298	-
XLOC_006735	13	79139265	79141886	+	XLOC_031911	ENSBTAG00000033671	5	99753916	99756298	-
XLOC_015755	19	57665186	57668229	-	XLOC_031220	ENSBTAG00000007720	5	99974365	99978911	+
XLOC_003000	10	87742634	87745525	-	XLOC_031920	ENSBTAG00000030423	5	100346463	100355669	-
XLOC_020668	22	61272104	61280928	-	XLOC_031920	ENSBTAG00000030423	5	100346463	100355669	-
XLOC_030053	4	97114181	97120567	-	XLOC_031923	ENSBTAG00000042616	5	100916813	100916919	-
XLOC_030715	5	466036	470316	+	XLOC_031923	ENSBTAG00000042616	5	100916813	100916919	-
XLOC_030053	4	97114181	97120567	-	XLOC_031940	ENSBTAG00000039256	5	103276708	103332323	-
XLOC_030715	5	466036	470316	+	XLOC_031940	ENSBTAG00000039256	5	103276708	103332323	-
XLOC_030053	4	97114181	97120567	-	XLOC_031974	ENSBTAG00000016646	5	105663225	105664712	-
XLOC_030715	5	466036	470316	+	XLOC_031974	ENSBTAG00000016646	5	105663225	105664712	-
XLOC_017510	2	129448931	129451227	-	XLOC_032019	ENSBTAG00000015275	5	110365986	110370632	-
XLOC_003000	10	87742634	87745525	-	XLOC_031339	ENSBTAG00000043099	5	110777689	110777795	+
XLOC_020668	22	61272104	61280928	-	XLOC_031339	ENSBTAG00000043099	5	110777689	110777795	+
XLOC_017510	2	129448931	129451227	-	XLOC_031345	ENSBTAG00000044676	5	111047104	111047210	+
XLOC_003000	10	87742634	87745525	-	XLOC_032045	ENSBTAG00000045469	5	112366950	112367027	-
XLOC_020668	22	61272104	61280928	-	XLOC_032045	ENSBTAG00000045469	5	112366950	112367027	-
XLOC_030053	4	97114181	97120567	-	XLOC_031384	ENSBTAG00000038146	5	113596984	113607641	+
XLOC_030715	5	466036	470316	+	XLOC_031384	ENSBTAG00000038146	5	113596984	113607641	+
XLOC_009350	15	31614572	31619446	-	XLOC_031408	ENSBTAG00000045309	5	117119640	117119712	+
XLOC_018437	20	8106288	8128062	-	XLOC_031408	ENSBTAG00000045309	5	117119640	117119712	+
XLOC_021729	23	28433590	28448043	-	XLOC_031408	ENSBTAG00000045309	5	117119640	117119712	+
XLOC_024598	26	49020087	49027015	-	XLOC_031408	ENSBTAG00000045309	5	117119640	117119712	+
XLOC_015718	19	55854858	55858021	-	XLOC_032793	ENSBTAG00000044317	6	2713197	2713253	+
XLOC_021650	23	24308142	24308929	-	XLOC_032793	ENSBTAG00000044317	6	2713197	2713253	+
XLOC_030053	4	97114181	97120567	-	XLOC_032816	ENSBTAG00000010010	6	8031525	8032117	+
XLOC_030715	5	466036	470316	+	XLOC_032816	ENSBTAG00000010010	6	8031525	8032117	+
XLOC_009350	15	31614572	31619446	-	XLOC_033189	ENSBTAG00000034844	6	8432002	8432157	-
XLOC_018437	20	8106288	8128062	-	XLOC_033189	ENSBTAG00000034844	6	8432002	8432157	-
XLOC_021729	23	28433590	28448043	-	XLOC_033189	ENSBTAG00000034844	6	8432002	8432157	-
XLOC_024598	26	49020087	49027015	-	XLOC_033189	ENSBTAG00000034844	6	8432002	8432157	-
XLOC_003000	10	87742634	87745525	-	XLOC_032826	ENSBTAG00000009280	6	10923400	10924214	+
XLOC_020668	22	61272104	61280928	-	XLOC_032826	ENSBTAG00000009280	6	10923400	10924214	+
XLOC_009350	15	31614572	31619446	-	XLOC_033222	ENSBTAG00000037336	6	21286138	21286215	-
XLOC_018437	20	8106288	8128062	-	XLOC_033222	ENSBTAG00000037336	6	21286138	21286215	-
XLOC_021729	23	28433590	28448043	-	XLOC_033222	ENSBTAG00000037336	6	21286138	21286215	-
XLOC_024598	26	49020087	49027015	-	XLOC_033222	ENSBTAG00000037336	6	21286138	21286215	-
XLOC_003000	10	87742634	87745525	-	XLOC_032862	ENSBTAG00000016247	6	22642030	22730408	+
XLOC_020668	22	61272104	61280928	-	XLOC_032862	ENSBTAG00000016247	6	22642030	22730408	+
XLOC_003000	10	87742634	87745525	-	XLOC_033231	ENSBTAG00000042951	6	24060225	24060327	-
XLOC_020668	22	61272104	61280928	-	XLOC_033231	ENSBTAG00000042951	6	24060225	24060327	-
XLOC_015718	19	55854858	55858021	-	XLOC_032874	ENSBTAG00000045025	6	25655008	25655183	+
XLOC_021650	23	24308142	24308929	-	XLOC_032874	ENSBTAG00000045025	6	25655008	25655183	+
XLOC_003000	10	87742634	87745525	-	XLOC_032875	ENSBTAG00000047033	6	25804079	25804169	+
XLOC_020668	22	61272104	61280928	-	XLOC_032875	ENSBTAG00000047033	6	25804079	25804169	+
XLOC_030053	4	97114181	97120567	-	XLOC_032927	ENSBTAG00000033327	6	44668706	44669207	+
XLOC_030715	5	466036	470316	+	XLOC_032927	ENSBTAG00000033327	6	44668706	44669207	+
XLOC_038177	9	97412479	97417374	-	XLOC_033290	ENSBTAG00000043333	6	47351713	47351816	-
XLOC_009350	15	31614572	31619446	-	XLOC_032966	ENSBTAG00000042558	6	62225327	62225649	+
XLOC_018437	20	8106288	8128062	-	XLOC_032966	ENSBTAG00000042558	6	62225327	62225649	+
XLOC_021729	23	28433590	28448043	-	XLOC_032966	ENSBTAG00000042558	6	62225327	62225649	+
XLOC_024598	26	49020087	49027015	-	XLOC_032966	ENSBTAG00000042558	6	62225327	62225649	+
XLOC_015718	19	55854858	55858021	-	XLOC_033315	ENSBTAG00000028065	6	62581480	62581594	-
XLOC_021650	23	24308142	24308929	-	XLOC_033315	ENSBTAG00000028065	6	62581480	62581594	-
XLOC_005863	12	72924062	72938806	-	XLOC_032975	ENSBTAG00000017837	6	67260993	67714458	+
XLOC_006735	13	79139265	79141886	+	XLOC_032975	ENSBTAG00000017837	6	67260993	67714458	+
XLOC_017510	2	129448931	129451227	-	XLOC_032988	ENSBTAG00000035480	6	69985404	69985513	+
XLOC_030053	4	97114181	97120567	-	XLOC_032989	ENSBTAG00000045496	6	70048450	70048518	+
XLOC_030715	5	466036	470316	+	XLOC_032989	ENSBTAG00000045496	6	70048450	70048518	+
XLOC_008762	15	29282616	29291315	+	XLOC_032991	ENSBTAG00000042391	6	70053898	70054019	+
XLOC_005863	12	72924062	72938806	-	XLOC_033371	ENSBTAG00000001925	6	85255406	85318173	-
XLOC_006735	13	79139265	79141886	+	XLOC_033371	ENSBTAG00000001925	6	85255406	85318173	-
XLOC_030053	4	97114181	97120567	-	XLOC_033378	ENSBTAG00000048013	6	85926576	85948595	-
XLOC_030715	5	466036	470316	+	XLOC_033378	ENSBTAG00000048013	6	85926576	85948595	-
XLOC_005863	12	72924062	72938806	-	XLOC_033379	ENSBTAG00000039362	6	85963549	85989621	-
XLOC_006735	13	79139265	79141886	+	XLOC_033379	ENSBTAG00000039362	6	85963549	85989621	-
XLOC_003000	10	87742634	87745525	-	XLOC_033039	ENSBTAG00000009070	6	89052210	89059348	+
XLOC_020668	22	61272104	61280928	-	XLOC_033039	ENSBTAG00000009070	6	89052210	89059348	+
XLOC_003000	10	87742634	87745525	-	XLOC_033434	ENSBTAG00000042503	6	99074104	99074243	-
XLOC_020668	22	61272104	61280928	-	XLOC_033434	ENSBTAG00000042503	6	99074104	99074243	-
XLOC_021570	23	11711433	11712293	-	XLOC_033483	ENSBTAG00000044649	6	107675830	107675896	-
XLOC_030053	4	97114181	97120567	-	XLOC_033496	ENSBTAG00000045759	6	108806015	108806461	-
XLOC_030715	5	466036	470316	+	XLOC_033496	ENSBTAG00000045759	6	108806015	108806461	-
XLOC_030053	4	97114181	97120567	-	XLOC_033513	ENSBTAG00000031395	6	109868827	109870154	-
XLOC_030715	5	466036	470316	+	XLOC_033513	ENSBTAG00000031395	6	109868827	109870154	-
XLOC_003000	10	87742634	87745525	-	XLOC_033155	ENSBTAG00000006156	6	115687877	115716694	+
XLOC_020668	22	61272104	61280928	-	XLOC_033155	ENSBTAG00000006156	6	115687877	115716694	+
XLOC_038177	9	97412479	97417374	-	XLOC_033157	ENSBTAG00000045917	6	116957907	116959264	+
XLOC_030053	4	97114181	97120567	-	XLOC_033159	ENSBTAG00000003357	6	117749153	117758920	+
XLOC_030715	5	466036	470316	+	XLOC_033159	ENSBTAG00000003357	6	117749153	117758920	+
XLOC_006799	13	19880088	19909778	-	XLOC_033164	ENSBTAG00000044374	6	118328387	118328465	+
XLOC_030053	4	97114181	97120567	-	XLOC_033989	ENSBTAG00000029777	7	1146988	1147082	+
XLOC_030715	5	466036	470316	+	XLOC_033989	ENSBTAG00000029777	7	1146988	1147082	+
XLOC_029863	4	46437901	46474331	-	XLOC_034735	ENSBTAG00000009737	7	1418471	1421386	-
XLOC_009350	15	31614572	31619446	-	XLOC_034748	ENSBTAG00000014916	7	2885096	2894691	-
XLOC_018437	20	8106288	8128062	-	XLOC_034748	ENSBTAG00000014916	7	2885096	2894691	-
XLOC_021729	23	28433590	28448043	-	XLOC_034748	ENSBTAG00000014916	7	2885096	2894691	-
XLOC_024598	26	49020087	49027015	-	XLOC_034748	ENSBTAG00000014916	7	2885096	2894691	-
XLOC_009350	15	31614572	31619446	-	XLOC_034751	ENSBTAG00000039397	7	2948734	2957539	-
XLOC_018437	20	8106288	8128062	-	XLOC_034751	ENSBTAG00000039397	7	2948734	2957539	-
XLOC_021729	23	28433590	28448043	-	XLOC_034751	ENSBTAG00000039397	7	2948734	2957539	-
XLOC_024598	26	49020087	49027015	-	XLOC_034751	ENSBTAG00000039397	7	2948734	2957539	-
XLOC_025069	27	19245810	19257862	-	XLOC_034016	ENSBTAG00000009975	7	3631055	3685738	+
XLOC_015755	19	57665186	57668229	-	XLOC_034019	ENSBTAG00000016042	7	3926972	3933852	+
XLOC_003000	10	87742634	87745525	-	XLOC_034770	ENSBTAG00000042781	7	4387475	4387578	-
XLOC_020668	22	61272104	61280928	-	XLOC_034770	ENSBTAG00000042781	7	4387475	4387578	-
XLOC_030053	4	97114181	97120567	-	XLOC_034039	ENSBTAG00000033886	7	4843442	4910673	+
XLOC_030715	5	466036	470316	+	XLOC_034039	ENSBTAG00000033886	7	4843442	4910673	+
XLOC_009350	15	31614572	31619446	-	XLOC_034790	ENSBTAG00000043512	7	5206708	5206841	-
XLOC_018437	20	8106288	8128062	-	XLOC_034790	ENSBTAG00000043512	7	5206708	5206841	-
XLOC_021729	23	28433590	28448043	-	XLOC_034790	ENSBTAG00000043512	7	5206708	5206841	-
XLOC_024598	26	49020087	49027015	-	XLOC_034790	ENSBTAG00000043512	7	5206708	5206841	-
XLOC_038177	9	97412479	97417374	-	XLOC_034047	ENSBTAG00000025775	7	5252672	5254252	+
XLOC_003000	10	87742634	87745525	-	XLOC_034050	ENSBTAG00000025767	7	5597268	5603199	+
XLOC_020668	22	61272104	61280928	-	XLOC_034050	ENSBTAG00000025767	7	5597268	5603199	+
XLOC_005863	12	72924062	72938806	-	XLOC_034814	ENSBTAG00000027878	7	6445374	6445871	-
XLOC_006735	13	79139265	79141886	+	XLOC_034814	ENSBTAG00000027878	7	6445374	6445871	-
XLOC_009350	15	31614572	31619446	-	XLOC_034068	ENSBTAG00000042477	7	7809394	7809519	+
XLOC_018437	20	8106288	8128062	-	XLOC_034068	ENSBTAG00000042477	7	7809394	7809519	+
XLOC_021729	23	28433590	28448043	-	XLOC_034068	ENSBTAG00000042477	7	7809394	7809519	+
XLOC_024598	26	49020087	49027015	-	XLOC_034068	ENSBTAG00000042477	7	7809394	7809519	+
XLOC_017510	2	129448931	129451227	-	XLOC_034835	ENSBTAG00000048257	7	8585122	8616384	-
XLOC_005863	12	72924062	72938806	-	XLOC_034168	ENSBTAG00000047414	7	15276651	15288535	+
XLOC_006735	13	79139265	79141886	+	XLOC_034168	ENSBTAG00000047414	7	15276651	15288535	+
XLOC_017510	2	129448931	129451227	-	XLOC_034174	ENSBTAG00000043476	7	15560205	15560339	+
XLOC_015718	19	55854858	55858021	-	XLOC_034184	ENSBTAG00000013536	7	15894542	15896884	+
XLOC_021650	23	24308142	24308929	-	XLOC_034184	ENSBTAG00000013536	7	15894542	15896884	+
XLOC_030053	4	97114181	97120567	-	XLOC_034189	ENSBTAG00000010314	7	16051851	16052907	+
XLOC_030715	5	466036	470316	+	XLOC_034189	ENSBTAG00000010314	7	16051851	16052907	+
XLOC_003000	10	87742634	87745525	-	XLOC_034947	ENSBTAG00000008201	7	17023514	17034185	-
XLOC_020668	22	61272104	61280928	-	XLOC_034947	ENSBTAG00000008201	7	17023514	17034185	-
XLOC_005863	12	72924062	72938806	-	XLOC_034226	ENSBTAG00000004714	7	17746040	17748352	+
XLOC_006735	13	79139265	79141886	+	XLOC_034226	ENSBTAG00000004714	7	17746040	17748352	+
XLOC_017510	2	129448931	129451227	-	XLOC_034965	ENSBTAG00000048269	7	17905774	17906022	-
XLOC_003000	10	87742634	87745525	-	XLOC_034967	ENSBTAG00000044869	7	17935950	17936025	-
XLOC_020668	22	61272104	61280928	-	XLOC_034967	ENSBTAG00000044869	7	17935950	17936025	-
XLOC_021570	23	11711433	11712293	-	XLOC_034982	ENSBTAG00000007901	7	18767695	18834685	-
XLOC_025069	27	19245810	19257862	-	XLOC_034243	ENSBTAG00000013857	7	18946166	18959402	+
XLOC_000908	1	92982769	93007240	-	XLOC_034247	ENSBTAG00000012223	7	19076010	19080237	+
XLOC_003000	10	87742634	87745525	-	XLOC_034253	ENSBTAG00000031794	7	19296437	19296982	+
XLOC_020668	22	61272104	61280928	-	XLOC_034253	ENSBTAG00000031794	7	19296437	19296982	+
XLOC_025069	27	19245810	19257862	-	XLOC_034254	ENSBTAG00000008095	7	19329860	19353051	+
XLOC_009350	15	31614572	31619446	-	XLOC_034261	ENSBTAG00000042283	7	19774956	19775035	+
XLOC_018437	20	8106288	8128062	-	XLOC_034261	ENSBTAG00000042283	7	19774956	19775035	+
XLOC_021729	23	28433590	28448043	-	XLOC_034261	ENSBTAG00000042283	7	19774956	19775035	+
XLOC_024598	26	49020087	49027015	-	XLOC_034261	ENSBTAG00000042283	7	19774956	19775035	+
XLOC_030053	4	97114181	97120567	-	XLOC_034291	ENSBTAG00000000755	7	21381365	21404904	+
XLOC_030715	5	466036	470316	+	XLOC_034291	ENSBTAG00000000755	7	21381365	21404904	+
XLOC_017510	2	129448931	129451227	-	XLOC_034293	ENSBTAG00000009750	7	21432608	21435431	+
XLOC_015718	19	55854858	55858021	-	XLOC_035028	ENSBTAG00000021774	7	21813144	21839351	-
XLOC_021650	23	24308142	24308929	-	XLOC_035028	ENSBTAG00000021774	7	21813144	21839351	-
XLOC_030053	4	97114181	97120567	-	XLOC_035030	ENSBTAG00000000381	7	21889526	21890683	-
XLOC_030715	5	466036	470316	+	XLOC_035030	ENSBTAG00000000381	7	21889526	21890683	-
XLOC_030053	4	97114181	97120567	-	XLOC_035038	ENSBTAG00000024041	7	22368335	22368762	-
XLOC_030715	5	466036	470316	+	XLOC_035038	ENSBTAG00000024041	7	22368335	22368762	-
XLOC_017510	2	129448931	129451227	-	XLOC_035051	ENSBTAG00000015953	7	23018546	23020546	-
XLOC_030053	4	97114181	97120567	-	XLOC_035082	ENSBTAG00000047546	7	31173257	31173637	-
XLOC_030715	5	466036	470316	+	XLOC_035082	ENSBTAG00000047546	7	31173257	31173637	-
XLOC_030053	4	97114181	97120567	-	XLOC_035107	ENSBTAG00000044035	7	39423156	39426047	-
XLOC_030715	5	466036	470316	+	XLOC_035107	ENSBTAG00000044035	7	39423156	39426047	-
XLOC_028393	3	115042731	115060456	-	XLOC_034359	ENSBTAG00000042446	7	39898218	39898324	+
XLOC_030053	4	97114181	97120567	-	XLOC_034361	ENSBTAG00000042472	7	39973219	39973325	+
XLOC_030715	5	466036	470316	+	XLOC_034361	ENSBTAG00000042472	7	39973219	39973325	+
XLOC_009350	15	31614572	31619446	-	XLOC_034366	ENSBTAG00000020351	7	40239515	40252902	+
XLOC_018437	20	8106288	8128062	-	XLOC_034366	ENSBTAG00000020351	7	40239515	40252902	+
XLOC_021729	23	28433590	28448043	-	XLOC_034366	ENSBTAG00000020351	7	40239515	40252902	+
XLOC_024598	26	49020087	49027015	-	XLOC_034366	ENSBTAG00000020351	7	40239515	40252902	+
XLOC_009350	15	31614572	31619446	-	XLOC_035117	ENSBTAG00000020353	7	40254115	40254661	-
XLOC_018437	20	8106288	8128062	-	XLOC_035117	ENSBTAG00000020353	7	40254115	40254661	-
XLOC_021729	23	28433590	28448043	-	XLOC_035117	ENSBTAG00000020353	7	40254115	40254661	-
XLOC_024598	26	49020087	49027015	-	XLOC_035117	ENSBTAG00000020353	7	40254115	40254661	-
XLOC_003000	10	87742634	87745525	-	XLOC_035173	ENSBTAG00000009273	7	44174213	44175537	-
XLOC_020668	22	61272104	61280928	-	XLOC_035173	ENSBTAG00000009273	7	44174213	44175537	-
XLOC_009350	15	31614572	31619446	-	XLOC_034444	ENSBTAG00000002100	7	44797942	44803445	+
XLOC_018437	20	8106288	8128062	-	XLOC_034444	ENSBTAG00000002100	7	44797942	44803445	+
XLOC_021729	23	28433590	28448043	-	XLOC_034444	ENSBTAG00000002100	7	44797942	44803445	+
XLOC_024598	26	49020087	49027015	-	XLOC_034444	ENSBTAG00000002100	7	44797942	44803445	+
XLOC_009350	15	31614572	31619446	-	XLOC_035202	ENSBTAG00000020229	7	45738428	45760463	-
XLOC_018437	20	8106288	8128062	-	XLOC_035202	ENSBTAG00000020229	7	45738428	45760463	-
XLOC_021729	23	28433590	28448043	-	XLOC_035202	ENSBTAG00000020229	7	45738428	45760463	-
XLOC_024598	26	49020087	49027015	-	XLOC_035202	ENSBTAG00000020229	7	45738428	45760463	-
XLOC_009350	15	31614572	31619446	-	XLOC_035212	ENSBTAG00000021261	7	46213582	46213977	-
XLOC_018437	20	8106288	8128062	-	XLOC_035212	ENSBTAG00000021261	7	46213582	46213977	-
XLOC_021729	23	28433590	28448043	-	XLOC_035212	ENSBTAG00000021261	7	46213582	46213977	-
XLOC_024598	26	49020087	49027015	-	XLOC_035212	ENSBTAG00000021261	7	46213582	46213977	-
XLOC_003000	10	87742634	87745525	-	XLOC_034501	ENSBTAG00000029250	7	47929942	47930060	+
XLOC_020668	22	61272104	61280928	-	XLOC_034501	ENSBTAG00000029250	7	47929942	47930060	+
XLOC_003000	10	87742634	87745525	-	XLOC_035234	ENSBTAG00000037307	7	50687424	50687499	-
XLOC_020668	22	61272104	61280928	-	XLOC_035234	ENSBTAG00000037307	7	50687424	50687499	-
XLOC_009350	15	31614572	31619446	-	XLOC_035237	ENSBTAG00000008752	7	51153752	51182289	-
XLOC_018437	20	8106288	8128062	-	XLOC_035237	ENSBTAG00000008752	7	51153752	51182289	-
XLOC_021729	23	28433590	28448043	-	XLOC_035237	ENSBTAG00000008752	7	51153752	51182289	-
XLOC_024598	26	49020087	49027015	-	XLOC_035237	ENSBTAG00000008752	7	51153752	51182289	-
XLOC_017510	2	129448931	129451227	-	XLOC_034518	ENSBTAG00000044422	7	51349701	51349770	+
XLOC_003000	10	87742634	87745525	-	XLOC_035245	ENSBTAG00000043776	7	51510849	51510920	-
XLOC_020668	22	61272104	61280928	-	XLOC_035245	ENSBTAG00000043776	7	51510849	51510920	-
XLOC_009350	15	31614572	31619446	-	XLOC_034524	ENSBTAG00000046926	7	51944664	51945231	+
XLOC_018437	20	8106288	8128062	-	XLOC_034524	ENSBTAG00000046926	7	51944664	51945231	+
XLOC_021729	23	28433590	28448043	-	XLOC_034524	ENSBTAG00000046926	7	51944664	51945231	+
XLOC_024598	26	49020087	49027015	-	XLOC_034524	ENSBTAG00000046926	7	51944664	51945231	+
XLOC_030053	4	97114181	97120567	-	XLOC_034526	ENSBTAG00000044898	7	52207256	52207396	+
XLOC_030715	5	466036	470316	+	XLOC_034526	ENSBTAG00000044898	7	52207256	52207396	+
XLOC_009350	15	31614572	31619446	-	XLOC_034529	ENSBTAG00000030517	7	52355941	52357730	+
XLOC_018437	20	8106288	8128062	-	XLOC_034529	ENSBTAG00000030517	7	52355941	52357730	+
XLOC_021729	23	28433590	28448043	-	XLOC_034529	ENSBTAG00000030517	7	52355941	52357730	+
XLOC_024598	26	49020087	49027015	-	XLOC_034529	ENSBTAG00000030517	7	52355941	52357730	+
XLOC_030053	4	97114181	97120567	-	XLOC_035257	ENSBTAG00000010689	7	52714639	52774754	-
XLOC_030715	5	466036	470316	+	XLOC_035257	ENSBTAG00000010689	7	52714639	52774754	-
XLOC_009350	15	31614572	31619446	-	XLOC_034549	ENSBTAG00000015439	7	53613734	53616916	+
XLOC_018437	20	8106288	8128062	-	XLOC_034549	ENSBTAG00000015439	7	53613734	53616916	+
XLOC_021729	23	28433590	28448043	-	XLOC_034549	ENSBTAG00000015439	7	53613734	53616916	+
XLOC_024598	26	49020087	49027015	-	XLOC_034549	ENSBTAG00000015439	7	53613734	53616916	+
XLOC_017510	2	129448931	129451227	-	XLOC_034551	ENSBTAG00000048170	7	53650655	53653078	+
XLOC_000908	1	92982769	93007240	-	XLOC_034583	ENSBTAG00000019012	7	57253501	57563233	+
XLOC_005863	12	72924062	72938806	-	XLOC_035302	ENSBTAG00000035966	7	59053807	59075334	-
XLOC_006735	13	79139265	79141886	+	XLOC_035302	ENSBTAG00000035966	7	59053807	59075334	-
XLOC_009350	15	31614572	31619446	-	XLOC_034607	ENSBTAG00000030114	7	62809304	62809404	+
XLOC_018437	20	8106288	8128062	-	XLOC_034607	ENSBTAG00000030114	7	62809304	62809404	+
XLOC_021729	23	28433590	28448043	-	XLOC_034607	ENSBTAG00000030114	7	62809304	62809404	+
XLOC_024598	26	49020087	49027015	-	XLOC_034607	ENSBTAG00000030114	7	62809304	62809404	+
XLOC_005863	12	72924062	72938806	-	XLOC_034615	ENSBTAG00000000910	7	63546283	63567495	+
XLOC_006735	13	79139265	79141886	+	XLOC_034615	ENSBTAG00000000910	7	63546283	63567495	+
XLOC_015718	19	55854858	55858021	-	XLOC_035370	ENSBTAG00000004741	7	73006707	73017100	-
XLOC_021650	23	24308142	24308929	-	XLOC_035370	ENSBTAG00000004741	7	73006707	73017100	-
XLOC_003000	10	87742634	87745525	-	XLOC_034656	ENSBTAG00000010632	7	73914461	73920515	+
XLOC_020668	22	61272104	61280928	-	XLOC_034656	ENSBTAG00000010632	7	73914461	73920515	+
XLOC_008762	15	29282616	29291315	+	XLOC_035379	ENSBTAG00000016841	7	74334045	74472502	-
XLOC_009350	15	31614572	31619446	-	XLOC_034663	ENSBTAG00000030286	7	75703666	75759741	+
XLOC_018437	20	8106288	8128062	-	XLOC_034663	ENSBTAG00000030286	7	75703666	75759741	+
XLOC_021729	23	28433590	28448043	-	XLOC_034663	ENSBTAG00000030286	7	75703666	75759741	+
XLOC_024598	26	49020087	49027015	-	XLOC_034663	ENSBTAG00000030286	7	75703666	75759741	+
XLOC_009350	15	31614572	31619446	-	XLOC_035381	ENSBTAG00000043711	7	77152337	77152455	-
XLOC_018437	20	8106288	8128062	-	XLOC_035381	ENSBTAG00000043711	7	77152337	77152455	-
XLOC_021729	23	28433590	28448043	-	XLOC_035381	ENSBTAG00000043711	7	77152337	77152455	-
XLOC_024598	26	49020087	49027015	-	XLOC_035381	ENSBTAG00000043711	7	77152337	77152455	-
XLOC_005863	12	72924062	72938806	-	XLOC_035393	ENSBTAG00000045243	7	85233543	85233680	-
XLOC_006735	13	79139265	79141886	+	XLOC_035393	ENSBTAG00000045243	7	85233543	85233680	-
XLOC_003000	10	87742634	87745525	-	XLOC_035436	ENSBTAG00000027727	7	104890336	105010126	-
XLOC_020668	22	61272104	61280928	-	XLOC_035436	ENSBTAG00000027727	7	104890336	105010126	-
XLOC_017510	2	129448931	129451227	-	XLOC_035446	ENSBTAG00000045264	7	110106820	110106899	-
XLOC_017510	2	129448931	129451227	-	XLOC_036539	ENSBTAG00000047221	8	7872802	7872895	-
XLOC_031492	5	23733403	23751925	-	XLOC_036110	ENSBTAG00000020155	8	8508960	8518765	+
XLOC_015718	19	55854858	55858021	-	XLOC_036148	ENSBTAG00000034220	8	22147414	22151549	+
XLOC_021650	23	24308142	24308929	-	XLOC_036148	ENSBTAG00000034220	8	22147414	22151549	+
XLOC_015718	19	55854858	55858021	-	XLOC_036164	ENSBTAG00000046815	8	23045591	23046178	+
XLOC_021650	23	24308142	24308929	-	XLOC_036164	ENSBTAG00000046815	8	23045591	23046178	+
XLOC_038177	9	97412479	97417374	-	XLOC_036594	ENSBTAG00000029956	8	23661686	23661769	-
XLOC_003000	10	87742634	87745525	-	XLOC_036182	ENSBTAG00000043972	8	24497953	24778056	+
XLOC_020668	22	61272104	61280928	-	XLOC_036182	ENSBTAG00000043972	8	24497953	24778056	+
XLOC_009350	15	31614572	31619446	-	XLOC_036187	ENSBTAG00000047154	8	25409464	25409555	+
XLOC_018437	20	8106288	8128062	-	XLOC_036187	ENSBTAG00000047154	8	25409464	25409555	+
XLOC_021729	23	28433590	28448043	-	XLOC_036187	ENSBTAG00000047154	8	25409464	25409555	+
XLOC_024598	26	49020087	49027015	-	XLOC_036187	ENSBTAG00000047154	8	25409464	25409555	+
XLOC_030053	4	97114181	97120567	-	XLOC_036193	ENSBTAG00000020140	8	29522480	29525223	+
XLOC_030715	5	466036	470316	+	XLOC_036193	ENSBTAG00000020140	8	29522480	29525223	+
XLOC_005863	12	72924062	72938806	-	XLOC_036195	ENSBTAG00000046535	8	29660830	29660932	+
XLOC_006735	13	79139265	79141886	+	XLOC_036195	ENSBTAG00000046535	8	29660830	29660932	+
XLOC_003000	10	87742634	87745525	-	XLOC_036613	ENSBTAG00000038698	8	37668585	37679538	-
XLOC_020668	22	61272104	61280928	-	XLOC_036613	ENSBTAG00000038698	8	37668585	37679538	-
XLOC_007010	13	59275856	59285899	-	XLOC_036216	ENSBTAG00000045163	8	39952533	39952662	+
XLOC_030053	4	97114181	97120567	-	XLOC_036228	ENSBTAG00000044341	8	42817027	42817113	+
XLOC_030715	5	466036	470316	+	XLOC_036228	ENSBTAG00000044341	8	42817027	42817113	+
XLOC_003000	10	87742634	87745525	-	XLOC_036644	ENSBTAG00000011874	8	44898338	44901902	-
XLOC_020668	22	61272104	61280928	-	XLOC_036644	ENSBTAG00000011874	8	44898338	44901902	-
XLOC_003000	10	87742634	87745525	-	XLOC_036236	ENSBTAG00000045233	8	45491853	45491945	+
XLOC_020668	22	61272104	61280928	-	XLOC_036236	ENSBTAG00000045233	8	45491853	45491945	+
XLOC_009350	15	31614572	31619446	-	XLOC_036240	ENSBTAG00000033396	8	46235396	46339984	+
XLOC_018437	20	8106288	8128062	-	XLOC_036240	ENSBTAG00000033396	8	46235396	46339984	+
XLOC_021729	23	28433590	28448043	-	XLOC_036240	ENSBTAG00000033396	8	46235396	46339984	+
XLOC_024598	26	49020087	49027015	-	XLOC_036240	ENSBTAG00000033396	8	46235396	46339984	+
XLOC_005863	12	72924062	72938806	-	XLOC_036248	ENSBTAG00000047442	8	49499778	49516927	+
XLOC_006735	13	79139265	79141886	+	XLOC_036248	ENSBTAG00000047442	8	49499778	49516927	+
XLOC_005863	12	72924062	72938806	-	XLOC_036250	ENSBTAG00000021699	8	50875138	51079319	+
XLOC_006735	13	79139265	79141886	+	XLOC_036250	ENSBTAG00000021699	8	50875138	51079319	+
XLOC_030053	4	97114181	97120567	-	XLOC_036699	ENSBTAG00000026123	8	60483506	60484453	-
XLOC_030715	5	466036	470316	+	XLOC_036699	ENSBTAG00000026123	8	60483506	60484453	-
XLOC_030053	4	97114181	97120567	-	XLOC_036705	ENSBTAG00000032670	8	60634515	60635474	-
XLOC_030715	5	466036	470316	+	XLOC_036705	ENSBTAG00000032670	8	60634515	60635474	-
XLOC_003000	10	87742634	87745525	-	XLOC_036710	ENSBTAG00000032671	8	60668703	60669659	-
XLOC_020668	22	61272104	61280928	-	XLOC_036710	ENSBTAG00000032671	8	60668703	60669659	-
XLOC_038177	9	97412479	97417374	-	XLOC_036725	ENSBTAG00000014078	8	62900199	62917124	-
XLOC_003000	10	87742634	87745525	-	XLOC_036739	ENSBTAG00000019143	8	64998047	65000257	-
XLOC_020668	22	61272104	61280928	-	XLOC_036739	ENSBTAG00000019143	8	64998047	65000257	-
XLOC_003000	10	87742634	87745525	-	XLOC_036745	ENSBTAG00000047647	8	66161958	66162749	-
XLOC_020668	22	61272104	61280928	-	XLOC_036745	ENSBTAG00000047647	8	66161958	66162749	-
XLOC_009350	15	31614572	31619446	-	XLOC_036325	ENSBTAG00000006446	8	66382783	66625740	+
XLOC_018437	20	8106288	8128062	-	XLOC_036325	ENSBTAG00000006446	8	66382783	66625740	+
XLOC_021729	23	28433590	28448043	-	XLOC_036325	ENSBTAG00000006446	8	66382783	66625740	+
XLOC_024598	26	49020087	49027015	-	XLOC_036325	ENSBTAG00000006446	8	66382783	66625740	+
XLOC_003000	10	87742634	87745525	-	XLOC_036747	ENSBTAG00000020788	8	67724946	67781207	-
XLOC_020668	22	61272104	61280928	-	XLOC_036747	ENSBTAG00000020788	8	67724946	67781207	-
XLOC_005863	12	72924062	72938806	-	XLOC_036771	ENSBTAG00000047207	8	72265979	72266893	-
XLOC_006735	13	79139265	79141886	+	XLOC_036771	ENSBTAG00000047207	8	72265979	72266893	-
XLOC_003000	10	87742634	87745525	-	XLOC_036363	ENSBTAG00000001125	8	72498088	72516273	+
XLOC_020668	22	61272104	61280928	-	XLOC_036363	ENSBTAG00000001125	8	72498088	72516273	+
XLOC_017510	2	129448931	129451227	-	XLOC_036784	ENSBTAG00000017627	8	75636008	75659670	-
XLOC_005863	12	72924062	72938806	-	XLOC_036378	ENSBTAG00000032093	8	76329357	76348121	+
XLOC_006735	13	79139265	79141886	+	XLOC_036378	ENSBTAG00000032093	8	76329357	76348121	+
XLOC_015718	19	55854858	55858021	-	XLOC_036404	ENSBTAG00000029846	8	83009823	83009919	+
XLOC_021650	23	24308142	24308929	-	XLOC_036404	ENSBTAG00000029846	8	83009823	83009919	+
XLOC_015755	19	57665186	57668229	-	XLOC_036867	ENSBTAG00000044906	8	85557522	85557597	-
XLOC_009350	15	31614572	31619446	-	XLOC_036906	ENSBTAG00000039868	8	96152908	96153861	-
XLOC_018437	20	8106288	8128062	-	XLOC_036906	ENSBTAG00000039868	8	96152908	96153861	-
XLOC_021729	23	28433590	28448043	-	XLOC_036906	ENSBTAG00000039868	8	96152908	96153861	-
XLOC_024598	26	49020087	49027015	-	XLOC_036906	ENSBTAG00000039868	8	96152908	96153861	-
XLOC_003000	10	87742634	87745525	-	XLOC_036465	ENSBTAG00000019468	8	100142637	100144156	+
XLOC_020668	22	61272104	61280928	-	XLOC_036465	ENSBTAG00000019468	8	100142637	100144156	+
XLOC_019371	21	16961732	16963333	-	XLOC_036926	ENSBTAG00000014781	8	101049650	101050143	-
XLOC_022645	24	62666008	62667772	-	XLOC_036926	ENSBTAG00000014781	8	101049650	101050143	-
XLOC_009350	15	31614572	31619446	-	XLOC_036930	ENSBTAG00000010535	8	101520566	101552954	-
XLOC_018437	20	8106288	8128062	-	XLOC_036930	ENSBTAG00000010535	8	101520566	101552954	-
XLOC_021729	23	28433590	28448043	-	XLOC_036930	ENSBTAG00000010535	8	101520566	101552954	-
XLOC_024598	26	49020087	49027015	-	XLOC_036930	ENSBTAG00000010535	8	101520566	101552954	-
XLOC_025069	27	19245810	19257862	-	XLOC_036963	ENSBTAG00000025667	8	107583920	107794692	-
XLOC_003000	10	87742634	87745525	-	XLOC_036974	ENSBTAG00000012210	8	112239889	112336418	-
XLOC_020668	22	61272104	61280928	-	XLOC_036974	ENSBTAG00000012210	8	112239889	112336418	-
XLOC_003000	10	87742634	87745525	-	XLOC_036979	ENSBTAG00000016225	8	112869671	112892968	-
XLOC_020668	22	61272104	61280928	-	XLOC_036979	ENSBTAG00000016225	8	112869671	112892968	-
XLOC_030053	4	97114181	97120567	-	XLOC_036512	ENSBTAG00000044847	8	112989901	112990005	+
XLOC_030715	5	466036	470316	+	XLOC_036512	ENSBTAG00000044847	8	112989901	112990005	+
XLOC_009350	15	31614572	31619446	-	XLOC_037883	ENSBTAG00000029804	9	10768281	10768347	-
XLOC_018437	20	8106288	8128062	-	XLOC_037883	ENSBTAG00000029804	9	10768281	10768347	-
XLOC_021729	23	28433590	28448043	-	XLOC_037883	ENSBTAG00000029804	9	10768281	10768347	-
XLOC_024598	26	49020087	49027015	-	XLOC_037883	ENSBTAG00000029804	9	10768281	10768347	-
XLOC_009350	15	31614572	31619446	-	XLOC_037567	ENSBTAG00000020238	9	11681040	11932521	+
XLOC_018437	20	8106288	8128062	-	XLOC_037567	ENSBTAG00000020238	9	11681040	11932521	+
XLOC_021729	23	28433590	28448043	-	XLOC_037567	ENSBTAG00000020238	9	11681040	11932521	+
XLOC_024598	26	49020087	49027015	-	XLOC_037567	ENSBTAG00000020238	9	11681040	11932521	+
XLOC_031441	5	1894703	1900096	-	XLOC_037897	ENSBTAG00000037429	9	17302418	17303587	-
XLOC_038040	9	61867741	61873201	-	XLOC_037897	ENSBTAG00000037429	9	17302418	17303587	-
XLOC_009350	15	31614572	31619446	-	XLOC_037589	ENSBTAG00000044293	9	22326483	22326550	+
XLOC_018437	20	8106288	8128062	-	XLOC_037589	ENSBTAG00000044293	9	22326483	22326550	+
XLOC_021729	23	28433590	28448043	-	XLOC_037589	ENSBTAG00000044293	9	22326483	22326550	+
XLOC_024598	26	49020087	49027015	-	XLOC_037589	ENSBTAG00000044293	9	22326483	22326550	+
XLOC_019371	21	16961732	16963333	-	XLOC_037601	ENSBTAG00000012254	9	24538387	24539681	+
XLOC_022645	24	62666008	62667772	-	XLOC_037601	ENSBTAG00000012254	9	24538387	24539681	+
XLOC_009350	15	31614572	31619446	-	XLOC_037927	ENSBTAG00000021667	9	26693805	26856917	-
XLOC_018437	20	8106288	8128062	-	XLOC_037927	ENSBTAG00000021667	9	26693805	26856917	-
XLOC_021729	23	28433590	28448043	-	XLOC_037927	ENSBTAG00000021667	9	26693805	26856917	-
XLOC_024598	26	49020087	49027015	-	XLOC_037927	ENSBTAG00000021667	9	26693805	26856917	-
XLOC_028014	3	30528329	30533470	-	XLOC_037930	ENSBTAG00000044981	9	28046280	28046356	-
XLOC_030053	4	97114181	97120567	-	XLOC_037611	ENSBTAG00000046068	9	29703282	29703781	+
XLOC_030715	5	466036	470316	+	XLOC_037611	ENSBTAG00000046068	9	29703282	29703781	+
XLOC_017510	2	129448931	129451227	-	XLOC_037956	ENSBTAG00000011890	9	34392165	34405193	-
XLOC_009350	15	31614572	31619446	-	XLOC_037960	ENSBTAG00000033535	9	34605304	34613344	-
XLOC_018437	20	8106288	8128062	-	XLOC_037960	ENSBTAG00000033535	9	34605304	34613344	-
XLOC_021729	23	28433590	28448043	-	XLOC_037960	ENSBTAG00000033535	9	34605304	34613344	-
XLOC_024598	26	49020087	49027015	-	XLOC_037960	ENSBTAG00000033535	9	34605304	34613344	-
XLOC_030053	4	97114181	97120567	-	XLOC_037962	ENSBTAG00000006549	9	34687292	34689575	-
XLOC_030715	5	466036	470316	+	XLOC_037962	ENSBTAG00000006549	9	34687292	34689575	-
XLOC_030053	4	97114181	97120567	-	XLOC_037660	ENSBTAG00000005699	9	42800117	42857238	+
XLOC_030715	5	466036	470316	+	XLOC_037660	ENSBTAG00000005699	9	42800117	42857238	+
XLOC_005863	12	72924062	72938806	-	XLOC_037684	ENSBTAG00000033109	9	52048373	52048800	+
XLOC_006735	13	79139265	79141886	+	XLOC_037684	ENSBTAG00000033109	9	52048373	52048800	+
XLOC_017510	2	129448931	129451227	-	XLOC_038026	ENSBTAG00000047045	9	54749709	54750219	-
XLOC_030053	4	97114181	97120567	-	XLOC_037700	ENSBTAG00000044854	9	61590492	61590596	+
XLOC_030715	5	466036	470316	+	XLOC_037700	ENSBTAG00000044854	9	61590492	61590596	+
XLOC_015718	19	55854858	55858021	-	XLOC_037702	ENSBTAG00000018435	9	61667230	61678184	+
XLOC_021650	23	24308142	24308929	-	XLOC_037702	ENSBTAG00000018435	9	61667230	61678184	+
XLOC_003000	10	87742634	87745525	-	XLOC_038049	ENSBTAG00000026580	9	63762922	63764019	-
XLOC_020668	22	61272104	61280928	-	XLOC_038049	ENSBTAG00000026580	9	63762922	63764019	-
XLOC_009350	15	31614572	31619446	-	XLOC_038060	ENSBTAG00000015615	9	66683790	66885925	-
XLOC_018437	20	8106288	8128062	-	XLOC_038060	ENSBTAG00000015615	9	66683790	66885925	-
XLOC_021729	23	28433590	28448043	-	XLOC_038060	ENSBTAG00000015615	9	66683790	66885925	-
XLOC_024598	26	49020087	49027015	-	XLOC_038060	ENSBTAG00000015615	9	66683790	66885925	-
XLOC_009350	15	31614572	31619446	-	XLOC_037727	ENSBTAG00000036578	9	67558796	67558914	+
XLOC_018437	20	8106288	8128062	-	XLOC_037727	ENSBTAG00000036578	9	67558796	67558914	+
XLOC_021729	23	28433590	28448043	-	XLOC_037727	ENSBTAG00000036578	9	67558796	67558914	+
XLOC_024598	26	49020087	49027015	-	XLOC_037727	ENSBTAG00000036578	9	67558796	67558914	+
XLOC_003000	10	87742634	87745525	-	XLOC_037734	ENSBTAG00000036995	9	70106220	70106320	+
XLOC_020668	22	61272104	61280928	-	XLOC_037734	ENSBTAG00000036995	9	70106220	70106320	+
XLOC_003000	10	87742634	87745525	-	XLOC_038083	ENSBTAG00000042998	9	71844589	71844686	-
XLOC_020668	22	61272104	61280928	-	XLOC_038083	ENSBTAG00000042998	9	71844589	71844686	-
XLOC_011438	17	18573869	18589906	+	XLOC_037752	ENSBTAG00000042275	9	71975433	71975505	+
XLOC_003000	10	87742634	87745525	-	XLOC_038102	ENSBTAG00000015638	9	75979324	76012398	-
XLOC_020668	22	61272104	61280928	-	XLOC_038102	ENSBTAG00000015638	9	75979324	76012398	-
XLOC_030053	4	97114181	97120567	-	XLOC_038129	ENSBTAG00000007388	9	87840982	87862199	-
XLOC_030715	5	466036	470316	+	XLOC_038129	ENSBTAG00000007388	9	87840982	87862199	-
XLOC_038177	9	97412479	97417374	-	XLOC_037801	ENSBTAG00000024751	9	88249142	88250182	+
XLOC_030053	4	97114181	97120567	-	XLOC_038176	ENSBTAG00000044753	9	97240340	97240423	-
XLOC_030715	5	466036	470316	+	XLOC_038176	ENSBTAG00000044753	9	97240340	97240423	-
XLOC_030053	4	97114181	97120567	-	XLOC_038180	ENSBTAG00000043217	9	97489075	97489211	-
XLOC_030715	5	466036	470316	+	XLOC_038180	ENSBTAG00000043217	9	97489075	97489211	-
XLOC_030053	4	97114181	97120567	-	XLOC_038183	ENSBTAG00000001271	9	98016582	98064203	-
XLOC_030715	5	466036	470316	+	XLOC_038183	ENSBTAG00000001271	9	98016582	98064203	-
XLOC_030053	4	97114181	97120567	-	XLOC_037870	ENSBTAG00000003925	9	105073006	105075610	+
XLOC_030715	5	466036	470316	+	XLOC_037870	ENSBTAG00000003925	9	105073006	105075610	+
XLOC_009350	15	31614572	31619446	-	XLOC_001938	ENSBTAG00000020202	10	8038070	8052118	+
XLOC_018437	20	8106288	8128062	-	XLOC_001938	ENSBTAG00000020202	10	8038070	8052118	+
XLOC_021729	23	28433590	28448043	-	XLOC_001938	ENSBTAG00000020202	10	8038070	8052118	+
XLOC_024598	26	49020087	49027015	-	XLOC_001938	ENSBTAG00000020202	10	8038070	8052118	+
XLOC_029419	4	64208248	64210310	+	XLOC_002490	ENSBTAG00000045134	10	8182947	8183084	-
XLOC_009350	15	31614572	31619446	-	XLOC_002497	ENSBTAG00000028061	10	9218607	9218717	-
XLOC_018437	20	8106288	8128062	-	XLOC_002497	ENSBTAG00000028061	10	9218607	9218717	-
XLOC_021729	23	28433590	28448043	-	XLOC_002497	ENSBTAG00000028061	10	9218607	9218717	-
XLOC_024598	26	49020087	49027015	-	XLOC_002497	ENSBTAG00000028061	10	9218607	9218717	-
XLOC_003000	10	87742634	87745525	-	XLOC_001952	ENSBTAG00000019642	10	11821375	11841472	+
XLOC_020668	22	61272104	61280928	-	XLOC_001952	ENSBTAG00000019642	10	11821375	11841472	+
XLOC_030053	4	97114181	97120567	-	XLOC_001979	ENSBTAG00000020352	10	16192253	16247610	+
XLOC_030715	5	466036	470316	+	XLOC_001979	ENSBTAG00000020352	10	16192253	16247610	+
XLOC_017510	2	129448931	129451227	-	XLOC_002565	ENSBTAG00000040056	10	20692299	20696624	-
XLOC_030053	4	97114181	97120567	-	XLOC_002583	ENSBTAG00000025755	10	21466337	21494696	-
XLOC_030715	5	466036	470316	+	XLOC_002583	ENSBTAG00000025755	10	21466337	21494696	-
XLOC_015718	19	55854858	55858021	-	XLOC_002026	ENSBTAG00000005952	10	21580449	21581861	+
XLOC_021650	23	24308142	24308929	-	XLOC_002026	ENSBTAG00000005952	10	21580449	21581861	+
XLOC_017510	2	129448931	129451227	-	XLOC_002595	ENSBTAG00000047672	10	21934925	21935845	-
XLOC_003000	10	87742634	87745525	-	XLOC_002038	ENSBTAG00000047744	10	22038226	22038788	+
XLOC_020668	22	61272104	61280928	-	XLOC_002038	ENSBTAG00000047744	10	22038226	22038788	+
XLOC_030053	4	97114181	97120567	-	XLOC_002631	ENSBTAG00000045953	10	23636371	23636869	-
XLOC_030715	5	466036	470316	+	XLOC_002631	ENSBTAG00000045953	10	23636371	23636869	-
XLOC_009350	15	31614572	31619446	-	XLOC_002638	ENSBTAG00000047952	10	24111827	24112287	-
XLOC_018437	20	8106288	8128062	-	XLOC_002638	ENSBTAG00000047952	10	24111827	24112287	-
XLOC_021729	23	28433590	28448043	-	XLOC_002638	ENSBTAG00000047952	10	24111827	24112287	-
XLOC_024598	26	49020087	49027015	-	XLOC_002638	ENSBTAG00000047952	10	24111827	24112287	-
XLOC_015718	19	55854858	55858021	-	XLOC_002644	ENSBTAG00000047690	10	24282906	24283878	-
XLOC_021650	23	24308142	24308929	-	XLOC_002644	ENSBTAG00000047690	10	24282906	24283878	-
XLOC_017510	2	129448931	129451227	-	XLOC_002047	ENSBTAG00000040504	10	25034411	25034965	+
XLOC_013574	18	52910153	52926625	-	XLOC_002666	ENSBTAG00000032908	10	26042930	26045753	-
XLOC_015718	19	55854858	55858021	-	XLOC_002073	ENSBTAG00000039241	10	26493105	26494100	+
XLOC_021650	23	24308142	24308929	-	XLOC_002073	ENSBTAG00000039241	10	26493105	26494100	+
XLOC_019371	21	16961732	16963333	-	XLOC_002074	ENSBTAG00000046058	10	26543972	26544568	+
XLOC_022645	24	62666008	62667772	-	XLOC_002074	ENSBTAG00000046058	10	26543972	26544568	+
XLOC_003000	10	87742634	87745525	-	XLOC_002715	ENSBTAG00000037985	10	28577031	28578629	-
XLOC_020668	22	61272104	61280928	-	XLOC_002715	ENSBTAG00000037985	10	28577031	28578629	-
XLOC_015755	19	57665186	57668229	-	XLOC_002123	ENSBTAG00000025634	10	29676750	29811422	+
XLOC_015718	19	55854858	55858021	-	XLOC_002720	ENSBTAG00000021730	10	30328465	30330417	-
XLOC_021650	23	24308142	24308929	-	XLOC_002720	ENSBTAG00000021730	10	30328465	30330417	-
XLOC_003000	10	87742634	87745525	-	XLOC_002729	ENSBTAG00000043481	10	33970286	33970419	-
XLOC_020668	22	61272104	61280928	-	XLOC_002729	ENSBTAG00000043481	10	33970286	33970419	-
XLOC_009350	15	31614572	31619446	-	XLOC_002734	ENSBTAG00000043106	10	35726854	35726958	-
XLOC_018437	20	8106288	8128062	-	XLOC_002734	ENSBTAG00000043106	10	35726854	35726958	-
XLOC_021729	23	28433590	28448043	-	XLOC_002734	ENSBTAG00000043106	10	35726854	35726958	-
XLOC_024598	26	49020087	49027015	-	XLOC_002734	ENSBTAG00000043106	10	35726854	35726958	-
XLOC_003000	10	87742634	87745525	-	XLOC_002769	ENSBTAG00000011439	10	38519703	38538816	-
XLOC_020668	22	61272104	61280928	-	XLOC_002769	ENSBTAG00000011439	10	38519703	38538816	-
XLOC_015755	19	57665186	57668229	-	XLOC_002784	ENSBTAG00000043035	10	43192080	43192186	-
XLOC_015718	19	55854858	55858021	-	XLOC_002840	ENSBTAG00000038259	10	55107742	55107854	-
XLOC_021650	23	24308142	24308929	-	XLOC_002840	ENSBTAG00000038259	10	55107742	55107854	-
XLOC_003000	10	87742634	87745525	-	XLOC_002245	ENSBTAG00000044748	10	58120394	58120570	+
XLOC_020668	22	61272104	61280928	-	XLOC_002245	ENSBTAG00000044748	10	58120394	58120570	+
XLOC_009350	15	31614572	31619446	-	XLOC_002262	ENSBTAG00000045913	10	59982199	59982302	+
XLOC_018437	20	8106288	8128062	-	XLOC_002262	ENSBTAG00000045913	10	59982199	59982302	+
XLOC_021729	23	28433590	28448043	-	XLOC_002262	ENSBTAG00000045913	10	59982199	59982302	+
XLOC_024598	26	49020087	49027015	-	XLOC_002262	ENSBTAG00000045913	10	59982199	59982302	+
XLOC_009350	15	31614572	31619446	-	XLOC_002859	ENSBTAG00000005217	10	61556468	61557103	-
XLOC_018437	20	8106288	8128062	-	XLOC_002859	ENSBTAG00000005217	10	61556468	61557103	-
XLOC_021729	23	28433590	28448043	-	XLOC_002859	ENSBTAG00000005217	10	61556468	61557103	-
XLOC_024598	26	49020087	49027015	-	XLOC_002859	ENSBTAG00000005217	10	61556468	61557103	-
XLOC_030053	4	97114181	97120567	-	XLOC_002874	ENSBTAG00000044398	10	65462367	65462440	-
XLOC_030715	5	466036	470316	+	XLOC_002874	ENSBTAG00000044398	10	65462367	65462440	-
XLOC_015718	19	55854858	55858021	-	XLOC_002881	ENSBTAG00000042311	10	66636440	66636546	-
XLOC_021650	23	24308142	24308929	-	XLOC_002881	ENSBTAG00000042311	10	66636440	66636546	-
XLOC_015718	19	55854858	55858021	-	XLOC_002898	ENSBTAG00000044706	10	70122670	70122796	-
XLOC_021650	23	24308142	24308929	-	XLOC_002898	ENSBTAG00000044706	10	70122670	70122796	-
XLOC_015718	19	55854858	55858021	-	XLOC_002312	ENSBTAG00000043611	10	71111346	71111443	+
XLOC_021650	23	24308142	24308929	-	XLOC_002312	ENSBTAG00000043611	10	71111346	71111443	+
XLOC_003000	10	87742634	87745525	-	XLOC_002906	ENSBTAG00000003370	10	71986326	71987819	-
XLOC_020668	22	61272104	61280928	-	XLOC_002906	ENSBTAG00000003370	10	71986326	71987819	-
XLOC_017510	2	129448931	129451227	-	XLOC_002908	ENSBTAG00000003371	10	72026573	72101711	-
XLOC_017510	2	129448931	129451227	-	XLOC_002908	ENSBTAG00000011448	10	72026573	72101711	-
XLOC_030053	4	97114181	97120567	-	XLOC_002909	ENSBTAG00000011451	10	72111472	72235201	-
XLOC_030715	5	466036	470316	+	XLOC_002909	ENSBTAG00000011451	10	72111472	72235201	-
XLOC_011438	17	18573869	18589906	+	XLOC_002355	ENSBTAG00000018297	10	79765957	79808955	+
XLOC_030053	4	97114181	97120567	-	XLOC_002983	ENSBTAG00000004218	10	86105104	86110121	-
XLOC_030715	5	466036	470316	+	XLOC_002983	ENSBTAG00000004218	10	86105104	86110121	-
XLOC_017510	2	129448931	129451227	-	XLOC_002418	ENSBTAG00000013181	10	89088878	89117693	+
XLOC_005863	12	72924062	72938806	-	XLOC_002449	ENSBTAG00000005426	10	102920826	102933425	+
XLOC_006735	13	79139265	79141886	+	XLOC_002449	ENSBTAG00000005426	10	102920826	102933425	+
XLOC_003000	10	87742634	87745525	-	XLOC_004264	ENSBTAG00000038257	11	25404	26705	-
XLOC_020668	22	61272104	61280928	-	XLOC_004264	ENSBTAG00000038257	11	25404	26705	-
XLOC_003000	10	87742634	87745525	-	XLOC_004273	ENSBTAG00000004297	11	1205162	1533761	-
XLOC_020668	22	61272104	61280928	-	XLOC_004273	ENSBTAG00000004297	11	1205162	1533761	-
XLOC_003000	10	87742634	87745525	-	XLOC_003713	ENSBTAG00000017955	11	2079469	2096936	+
XLOC_020668	22	61272104	61280928	-	XLOC_003713	ENSBTAG00000017955	11	2079469	2096936	+
XLOC_029419	4	64208248	64210310	+	XLOC_004291	ENSBTAG00000006019	11	2798822	2907015	-
XLOC_005863	12	72924062	72938806	-	XLOC_003732	ENSBTAG00000045451	11	3870244	3870339	+
XLOC_006735	13	79139265	79141886	+	XLOC_003732	ENSBTAG00000045451	11	3870244	3870339	+
XLOC_017476	2	126810346	126816692	-	XLOC_004299	ENSBTAG00000002582	11	4335801	4346724	-
XLOC_003000	10	87742634	87745525	-	XLOC_003759	ENSBTAG00000015575	11	9467061	9646849	+
XLOC_020668	22	61272104	61280928	-	XLOC_003759	ENSBTAG00000015575	11	9467061	9646849	+
XLOC_005863	12	72924062	72938806	-	XLOC_003774	ENSBTAG00000040226	11	10190052	10195932	+
XLOC_006735	13	79139265	79141886	+	XLOC_003774	ENSBTAG00000040226	11	10190052	10195932	+
XLOC_017510	2	129448931	129451227	-	XLOC_003775	ENSBTAG00000037856	11	10196559	10203502	+
XLOC_003000	10	87742634	87745525	-	XLOC_004334	ENSBTAG00000039878	11	10812246	10825732	-
XLOC_020668	22	61272104	61280928	-	XLOC_004334	ENSBTAG00000039878	11	10812246	10825732	-
XLOC_005863	12	72924062	72938806	-	XLOC_003787	ENSBTAG00000043946	11	11303149	11303443	+
XLOC_006735	13	79139265	79141886	+	XLOC_003787	ENSBTAG00000043946	11	11303149	11303443	+
XLOC_030053	4	97114181	97120567	-	XLOC_004350	ENSBTAG00000010605	11	13492655	13520241	-
XLOC_030715	5	466036	470316	+	XLOC_004350	ENSBTAG00000010605	11	13492655	13520241	-
XLOC_009350	15	31614572	31619446	-	XLOC_004386	ENSBTAG00000004076	11	25183773	25184957	-
XLOC_018437	20	8106288	8128062	-	XLOC_004386	ENSBTAG00000004076	11	25183773	25184957	-
XLOC_021729	23	28433590	28448043	-	XLOC_004386	ENSBTAG00000004076	11	25183773	25184957	-
XLOC_024598	26	49020087	49027015	-	XLOC_004386	ENSBTAG00000004076	11	25183773	25184957	-
XLOC_017510	2	129448931	129451227	-	XLOC_003853	ENSBTAG00000045935	11	28600747	28600832	+
XLOC_030053	4	97114181	97120567	-	XLOC_004409	ENSBTAG00000032424	11	31110744	31305197	-
XLOC_030715	5	466036	470316	+	XLOC_004409	ENSBTAG00000032424	11	31110744	31305197	-
XLOC_019371	21	16961732	16963333	-	XLOC_004431	ENSBTAG00000044469	11	37182359	37182428	-
XLOC_022645	24	62666008	62667772	-	XLOC_004431	ENSBTAG00000044469	11	37182359	37182428	-
XLOC_015718	19	55854858	55858021	-	XLOC_004442	ENSBTAG00000030046	11	38511117	38511202	-
XLOC_021650	23	24308142	24308929	-	XLOC_004442	ENSBTAG00000030046	11	38511117	38511202	-
XLOC_015718	19	55854858	55858021	-	XLOC_003983	ENSBTAG00000008946	11	69045268	69128762	+
XLOC_021650	23	24308142	24308929	-	XLOC_003983	ENSBTAG00000008946	11	69045268	69128762	+
XLOC_008762	15	29282616	29291315	+	XLOC_004006	ENSBTAG00000005041	11	72920571	72971981	+
XLOC_009350	15	31614572	31619446	-	XLOC_004008	ENSBTAG00000009650	11	72995881	73082885	+
XLOC_018437	20	8106288	8128062	-	XLOC_004008	ENSBTAG00000009650	11	72995881	73082885	+
XLOC_021729	23	28433590	28448043	-	XLOC_004008	ENSBTAG00000009650	11	72995881	73082885	+
XLOC_024598	26	49020087	49027015	-	XLOC_004008	ENSBTAG00000009650	11	72995881	73082885	+
XLOC_019463	21	33536143	33545818	-	XLOC_004014	ENSBTAG00000025335	11	73529506	73529964	+
XLOC_005863	12	72924062	72938806	-	XLOC_004594	ENSBTAG00000003409	11	75052326	75063188	-
XLOC_006735	13	79139265	79141886	+	XLOC_004594	ENSBTAG00000003409	11	75052326	75063188	-
XLOC_017510	2	129448931	129451227	-	XLOC_004032	ENSBTAG00000042219	11	75551696	75551802	+
XLOC_038177	9	97412479	97417374	-	XLOC_004602	ENSBTAG00000016270	11	78507372	78514602	-
XLOC_030053	4	97114181	97120567	-	XLOC_004617	ENSBTAG00000044370	11	85408711	85408763	-
XLOC_030715	5	466036	470316	+	XLOC_004617	ENSBTAG00000044370	11	85408711	85408763	-
XLOC_015718	19	55854858	55858021	-	XLOC_004622	ENSBTAG00000001903	11	86614777	86620757	-
XLOC_021650	23	24308142	24308929	-	XLOC_004622	ENSBTAG00000001903	11	86614777	86620757	-
XLOC_003000	10	87742634	87745525	-	XLOC_004099	ENSBTAG00000038665	11	93885139	93886080	+
XLOC_020668	22	61272104	61280928	-	XLOC_004099	ENSBTAG00000038665	11	93885139	93886080	+
XLOC_003000	10	87742634	87745525	-	XLOC_004100	ENSBTAG00000004667	11	93900519	93901442	+
XLOC_020668	22	61272104	61280928	-	XLOC_004100	ENSBTAG00000004667	11	93900519	93901442	+
XLOC_017510	2	129448931	129451227	-	XLOC_004678	ENSBTAG00000044315	11	97204071	97204440	-
XLOC_003000	10	87742634	87745525	-	XLOC_004127	ENSBTAG00000010228	11	97475306	97481276	+
XLOC_020668	22	61272104	61280928	-	XLOC_004127	ENSBTAG00000010228	11	97475306	97481276	+
XLOC_030053	4	97114181	97120567	-	XLOC_004145	ENSBTAG00000014149	11	98793763	98797809	+
XLOC_030715	5	466036	470316	+	XLOC_004145	ENSBTAG00000014149	11	98793763	98797809	+
XLOC_009350	15	31614572	31619446	-	XLOC_004160	ENSBTAG00000043227	11	99292406	99292509	+
XLOC_018437	20	8106288	8128062	-	XLOC_004160	ENSBTAG00000043227	11	99292406	99292509	+
XLOC_021729	23	28433590	28448043	-	XLOC_004160	ENSBTAG00000043227	11	99292406	99292509	+
XLOC_024598	26	49020087	49027015	-	XLOC_004160	ENSBTAG00000043227	11	99292406	99292509	+
XLOC_030053	4	97114181	97120567	-	XLOC_004714	ENSBTAG00000038183	11	100050816	100051802	-
XLOC_030715	5	466036	470316	+	XLOC_004714	ENSBTAG00000038183	11	100050816	100051802	-
XLOC_005863	12	72924062	72938806	-	XLOC_004182	ENSBTAG00000017473	11	101247082	101315225	+
XLOC_006735	13	79139265	79141886	+	XLOC_004182	ENSBTAG00000017473	11	101247082	101315225	+
XLOC_005863	12	72924062	72938806	-	XLOC_004188	ENSBTAG00000043373	11	101635011	101635096	+
XLOC_006735	13	79139265	79141886	+	XLOC_004188	ENSBTAG00000043373	11	101635011	101635096	+
XLOC_009350	15	31614572	31619446	-	XLOC_004216	ENSBTAG00000043016	11	104313768	104313828	+
XLOC_018437	20	8106288	8128062	-	XLOC_004216	ENSBTAG00000043016	11	104313768	104313828	+
XLOC_021729	23	28433590	28448043	-	XLOC_004216	ENSBTAG00000043016	11	104313768	104313828	+
XLOC_024598	26	49020087	49027015	-	XLOC_004216	ENSBTAG00000043016	11	104313768	104313828	+
XLOC_030053	4	97114181	97120567	-	XLOC_004231	ENSBTAG00000030246	11	105698114	105702610	+
XLOC_030715	5	466036	470316	+	XLOC_004231	ENSBTAG00000030246	11	105698114	105702610	+
XLOC_003000	10	87742634	87745525	-	XLOC_005465	ENSBTAG00000018179	12	10938751	10943209	+
XLOC_020668	22	61272104	61280928	-	XLOC_005465	ENSBTAG00000018179	12	10938751	10943209	+
XLOC_017510	2	129448931	129451227	-	XLOC_005467	ENSBTAG00000044514	12	11277716	11277838	+
XLOC_017510	2	129448931	129451227	-	XLOC_005498	ENSBTAG00000010475	12	18953337	18955344	+
XLOC_003000	10	87742634	87745525	-	XLOC_005500	ENSBTAG00000029179	12	19083250	19083355	+
XLOC_020668	22	61272104	61280928	-	XLOC_005500	ENSBTAG00000029179	12	19083250	19083355	+
XLOC_003000	10	87742634	87745525	-	XLOC_005558	ENSBTAG00000010769	12	33114059	33115063	+
XLOC_020668	22	61272104	61280928	-	XLOC_005558	ENSBTAG00000010769	12	33114059	33115063	+
XLOC_030053	4	97114181	97120567	-	XLOC_005561	ENSBTAG00000025428	12	33460001	33548388	+
XLOC_030715	5	466036	470316	+	XLOC_005561	ENSBTAG00000025428	12	33460001	33548388	+
XLOC_030053	4	97114181	97120567	-	XLOC_005584	ENSBTAG00000045687	12	40839513	40839612	+
XLOC_030715	5	466036	470316	+	XLOC_005584	ENSBTAG00000045687	12	40839513	40839612	+
XLOC_037931	9	28382048	28387568	-	XLOC_005834	ENSBTAG00000010680	12	51005936	51007152	-
XLOC_030053	4	97114181	97120567	-	XLOC_005598	ENSBTAG00000032821	12	53032463	53156622	+
XLOC_030715	5	466036	470316	+	XLOC_005598	ENSBTAG00000032821	12	53032463	53156622	+
XLOC_008762	15	29282616	29291315	+	XLOC_005861	ENSBTAG00000047383	12	71822642	71987841	-
XLOC_015718	19	55854858	55858021	-	XLOC_005651	ENSBTAG00000045262	12	79320445	79320545	+
XLOC_021650	23	24308142	24308929	-	XLOC_005651	ENSBTAG00000045262	12	79320445	79320545	+
XLOC_003000	10	87742634	87745525	-	XLOC_005878	ENSBTAG00000038268	12	80236590	80244063	-
XLOC_020668	22	61272104	61280928	-	XLOC_005878	ENSBTAG00000038268	12	80236590	80244063	-
XLOC_038177	9	97412479	97417374	-	XLOC_005896	ENSBTAG00000011563	12	87679928	87684129	-
XLOC_003000	10	87742634	87745525	-	XLOC_005700	ENSBTAG00000038732	12	91148973	91150835	+
XLOC_020668	22	61272104	61280928	-	XLOC_005700	ENSBTAG00000038732	12	91148973	91150835	+
XLOC_009350	15	31614572	31619446	-	XLOC_005913	ENSBTAG00000023187	12	91154819	91156716	-
XLOC_018437	20	8106288	8128062	-	XLOC_005913	ENSBTAG00000023187	12	91154819	91156716	-
XLOC_021729	23	28433590	28448043	-	XLOC_005913	ENSBTAG00000023187	12	91154819	91156716	-
XLOC_024598	26	49020087	49027015	-	XLOC_005913	ENSBTAG00000023187	12	91154819	91156716	-
XLOC_005863	12	72924062	72938806	-	XLOC_006257	ENSBTAG00000007977	13	2449018	2461032	+
XLOC_006735	13	79139265	79141886	+	XLOC_006257	ENSBTAG00000007977	13	2449018	2461032	+
XLOC_003000	10	87742634	87745525	-	XLOC_006268	ENSBTAG00000045450	13	6773007	6773068	+
XLOC_020668	22	61272104	61280928	-	XLOC_006268	ENSBTAG00000045450	13	6773007	6773068	+
XLOC_011640	17	69359976	69365660	+	XLOC_006308	ENSBTAG00000036222	13	17742124	17783203	+
XLOC_030053	4	97114181	97120567	-	XLOC_006806	ENSBTAG00000044047	13	22967368	22970068	-
XLOC_030715	5	466036	470316	+	XLOC_006806	ENSBTAG00000044047	13	22967368	22970068	-
XLOC_009350	15	31614572	31619446	-	XLOC_006330	ENSBTAG00000044698	13	24073637	24073742	+
XLOC_018437	20	8106288	8128062	-	XLOC_006330	ENSBTAG00000044698	13	24073637	24073742	+
XLOC_021729	23	28433590	28448043	-	XLOC_006330	ENSBTAG00000044698	13	24073637	24073742	+
XLOC_024598	26	49020087	49027015	-	XLOC_006330	ENSBTAG00000044698	13	24073637	24073742	+
XLOC_003000	10	87742634	87745525	-	XLOC_006818	ENSBTAG00000044011	13	26026827	26035948	-
XLOC_020668	22	61272104	61280928	-	XLOC_006818	ENSBTAG00000044011	13	26026827	26035948	-
XLOC_003000	10	87742634	87745525	-	XLOC_006822	ENSBTAG00000047869	13	28204600	28226830	-
XLOC_020668	22	61272104	61280928	-	XLOC_006822	ENSBTAG00000047869	13	28204600	28226830	-
XLOC_005863	12	72924062	72938806	-	XLOC_006847	ENSBTAG00000044537	13	34110817	34110942	-
XLOC_006735	13	79139265	79141886	+	XLOC_006847	ENSBTAG00000044537	13	34110817	34110942	-
XLOC_036589	8	22873116	22875434	-	XLOC_006393	ENSBTAG00000001144	13	39883211	39904282	+
XLOC_036589	8	22873116	22875434	-	XLOC_006393	ENSBTAG00000008472	13	39883211	39904282	+
XLOC_005863	12	72924062	72938806	-	XLOC_006399	ENSBTAG00000006742	13	41248125	41257312	+
XLOC_006735	13	79139265	79141886	+	XLOC_006399	ENSBTAG00000006742	13	41248125	41257312	+
XLOC_003000	10	87742634	87745525	-	XLOC_006409	ENSBTAG00000040147	13	42791822	42897867	+
XLOC_020668	22	61272104	61280928	-	XLOC_006409	ENSBTAG00000040147	13	42791822	42897867	+
XLOC_017476	2	126810346	126816692	-	XLOC_006896	ENSBTAG00000039722	13	43761441	43773807	-
XLOC_009350	15	31614572	31619446	-	XLOC_006420	ENSBTAG00000039643	13	43789469	43801042	+
XLOC_018437	20	8106288	8128062	-	XLOC_006420	ENSBTAG00000039643	13	43789469	43801042	+
XLOC_021729	23	28433590	28448043	-	XLOC_006420	ENSBTAG00000039643	13	43789469	43801042	+
XLOC_024598	26	49020087	49027015	-	XLOC_006420	ENSBTAG00000039643	13	43789469	43801042	+
XLOC_015718	19	55854858	55858021	-	XLOC_006424	ENSBTAG00000022571	13	43909081	43917999	+
XLOC_021650	23	24308142	24308929	-	XLOC_006424	ENSBTAG00000022571	13	43909081	43917999	+
XLOC_030053	4	97114181	97120567	-	XLOC_006427	ENSBTAG00000021368	13	44018812	44042285	+
XLOC_030715	5	466036	470316	+	XLOC_006427	ENSBTAG00000021368	13	44018812	44042285	+
XLOC_029419	4	64208248	64210310	+	XLOC_006907	ENSBTAG00000043211	13	47114652	47114758	-
XLOC_015718	19	55854858	55858021	-	XLOC_006946	ENSBTAG00000043077	13	52986833	52986968	-
XLOC_021650	23	24308142	24308929	-	XLOC_006946	ENSBTAG00000043077	13	52986833	52986968	-
XLOC_017510	2	129448931	129451227	-	XLOC_006496	ENSBTAG00000043697	13	54375928	54376019	+
XLOC_017510	2	129448931	129451227	-	XLOC_006977	ENSBTAG00000046520	13	55018799	55040430	-
XLOC_017510	2	129448931	129451227	-	XLOC_006977	ENSBTAG00000015581	13	55018799	55040430	-
XLOC_015718	19	55854858	55858021	-	XLOC_006984	ENSBTAG00000029790	13	55237544	55237619	-
XLOC_021650	23	24308142	24308929	-	XLOC_006984	ENSBTAG00000029790	13	55237544	55237619	-
XLOC_009350	15	31614572	31619446	-	XLOC_006531	ENSBTAG00000020397	13	58439175	58446547	+
XLOC_018437	20	8106288	8128062	-	XLOC_006531	ENSBTAG00000020397	13	58439175	58446547	+
XLOC_021729	23	28433590	28448043	-	XLOC_006531	ENSBTAG00000020397	13	58439175	58446547	+
XLOC_024598	26	49020087	49027015	-	XLOC_006531	ENSBTAG00000020397	13	58439175	58446547	+
XLOC_003000	10	87742634	87745525	-	XLOC_006540	ENSBTAG00000044456	13	59489950	59490018	+
XLOC_020668	22	61272104	61280928	-	XLOC_006540	ENSBTAG00000044456	13	59489950	59490018	+
XLOC_030053	4	97114181	97120567	-	XLOC_007014	ENSBTAG00000002065	13	59903160	59912715	-
XLOC_030715	5	466036	470316	+	XLOC_007014	ENSBTAG00000002065	13	59903160	59912715	-
XLOC_015718	19	55854858	55858021	-	XLOC_006549	ENSBTAG00000021321	13	60343084	60351717	+
XLOC_021650	23	24308142	24308929	-	XLOC_006549	ENSBTAG00000021321	13	60343084	60351717	+
XLOC_003000	10	87742634	87745525	-	XLOC_007023	ENSBTAG00000001376	13	60407804	60446557	-
XLOC_020668	22	61272104	61280928	-	XLOC_007023	ENSBTAG00000001376	13	60407804	60446557	-
XLOC_003000	10	87742634	87745525	-	XLOC_006590	ENSBTAG00000017098	13	63247711	63254775	+
XLOC_020668	22	61272104	61280928	-	XLOC_006590	ENSBTAG00000017098	13	63247711	63254775	+
XLOC_009350	15	31614572	31619446	-	XLOC_007046	ENSBTAG00000014869	13	63550491	63551256	-
XLOC_018437	20	8106288	8128062	-	XLOC_007046	ENSBTAG00000014869	13	63550491	63551256	-
XLOC_021729	23	28433590	28448043	-	XLOC_007046	ENSBTAG00000014869	13	63550491	63551256	-
XLOC_024598	26	49020087	49027015	-	XLOC_007046	ENSBTAG00000014869	13	63550491	63551256	-
XLOC_021570	23	11711433	11712293	-	XLOC_006595	ENSBTAG00000003962	13	63690853	63692393	+
XLOC_009350	15	31614572	31619446	-	XLOC_006617	ENSBTAG00000028669	13	65689872	65689978	+
XLOC_018437	20	8106288	8128062	-	XLOC_006617	ENSBTAG00000028669	13	65689872	65689978	+
XLOC_021729	23	28433590	28448043	-	XLOC_006617	ENSBTAG00000028669	13	65689872	65689978	+
XLOC_024598	26	49020087	49027015	-	XLOC_006617	ENSBTAG00000028669	13	65689872	65689978	+
XLOC_009350	15	31614572	31619446	-	XLOC_007088	ENSBTAG00000042652	13	67988118	67988250	-
XLOC_018437	20	8106288	8128062	-	XLOC_007088	ENSBTAG00000042652	13	67988118	67988250	-
XLOC_021729	23	28433590	28448043	-	XLOC_007088	ENSBTAG00000042652	13	67988118	67988250	-
XLOC_024598	26	49020087	49027015	-	XLOC_007088	ENSBTAG00000042652	13	67988118	67988250	-
XLOC_015718	19	55854858	55858021	-	XLOC_006657	ENSBTAG00000042521	13	70472054	70472160	+
XLOC_021650	23	24308142	24308929	-	XLOC_006657	ENSBTAG00000042521	13	70472054	70472160	+
XLOC_038177	9	97412479	97417374	-	XLOC_007093	ENSBTAG00000043708	13	70484899	70485002	-
XLOC_015718	19	55854858	55858021	-	XLOC_006662	ENSBTAG00000030090	13	70737770	70737854	+
XLOC_021650	23	24308142	24308929	-	XLOC_006662	ENSBTAG00000030090	13	70737770	70737854	+
XLOC_019371	21	16961732	16963333	-	XLOC_007099	ENSBTAG00000000309	13	71397829	71678072	-
XLOC_022645	24	62666008	62667772	-	XLOC_007099	ENSBTAG00000000309	13	71397829	71678072	-
XLOC_015718	19	55854858	55858021	-	XLOC_006673	ENSBTAG00000013220	13	73491405	73501669	+
XLOC_021650	23	24308142	24308929	-	XLOC_006673	ENSBTAG00000013220	13	73491405	73501669	+
XLOC_003000	10	87742634	87745525	-	XLOC_007106	ENSBTAG00000042131	13	73738218	73738289	-
XLOC_020668	22	61272104	61280928	-	XLOC_007106	ENSBTAG00000042131	13	73738218	73738289	-
XLOC_003000	10	87742634	87745525	-	XLOC_007107	ENSBTAG00000043264	13	73738446	73738525	-
XLOC_020668	22	61272104	61280928	-	XLOC_007107	ENSBTAG00000043264	13	73738446	73738525	-
XLOC_005863	12	72924062	72938806	-	XLOC_007114	ENSBTAG00000004148	13	74337277	74339570	-
XLOC_006735	13	79139265	79141886	+	XLOC_007114	ENSBTAG00000004148	13	74337277	74339570	-
XLOC_009350	15	31614572	31619446	-	XLOC_007115	ENSBTAG00000011279	13	74358170	74372227	-
XLOC_018437	20	8106288	8128062	-	XLOC_007115	ENSBTAG00000011279	13	74358170	74372227	-
XLOC_021729	23	28433590	28448043	-	XLOC_007115	ENSBTAG00000011279	13	74358170	74372227	-
XLOC_024598	26	49020087	49027015	-	XLOC_007115	ENSBTAG00000011279	13	74358170	74372227	-
XLOC_030053	4	97114181	97120567	-	XLOC_006715	ENSBTAG00000020676	13	75466513	75473824	+
XLOC_030715	5	466036	470316	+	XLOC_006715	ENSBTAG00000020676	13	75466513	75473824	+
XLOC_015718	19	55854858	55858021	-	XLOC_007147	ENSBTAG00000027327	13	75966858	75972885	-
XLOC_021650	23	24308142	24308929	-	XLOC_007147	ENSBTAG00000027327	13	75966858	75972885	-
XLOC_003000	10	87742634	87745525	-	XLOC_007994	ENSBTAG00000045763	14	949553	950464	-
XLOC_020668	22	61272104	61280928	-	XLOC_007994	ENSBTAG00000045763	14	949553	950464	-
XLOC_017510	2	129448931	129451227	-	XLOC_007998	ENSBTAG00000045579	14	1204508	1204909	-
XLOC_015718	19	55854858	55858021	-	XLOC_008026	ENSBTAG00000026350	14	1970919	1998401	-
XLOC_021650	23	24308142	24308929	-	XLOC_008026	ENSBTAG00000026350	14	1970919	1998401	-
XLOC_030053	4	97114181	97120567	-	XLOC_008040	ENSBTAG00000004595	14	2715416	2742638	-
XLOC_030715	5	466036	470316	+	XLOC_008040	ENSBTAG00000004595	14	2715416	2742638	-
XLOC_030053	4	97114181	97120567	-	XLOC_007736	ENSBTAG00000016210	14	2829285	2831334	+
XLOC_030715	5	466036	470316	+	XLOC_007736	ENSBTAG00000016210	14	2829285	2831334	+
XLOC_011640	17	69359976	69365660	+	XLOC_007741	ENSBTAG00000026340	14	2915388	2937057	+
XLOC_030053	4	97114181	97120567	-	XLOC_007762	ENSBTAG00000017138	14	9615580	9639486	+
XLOC_030715	5	466036	470316	+	XLOC_007762	ENSBTAG00000017138	14	9615580	9639486	+
XLOC_021570	23	11711433	11712293	-	XLOC_007763	ENSBTAG00000010548	14	9657203	9728203	+
XLOC_038177	9	97412479	97417374	-	XLOC_007766	ENSBTAG00000007736	14	10142426	10166694	+
XLOC_030053	4	97114181	97120567	-	XLOC_007784	ENSBTAG00000045178	14	17809981	17810053	+
XLOC_030715	5	466036	470316	+	XLOC_007784	ENSBTAG00000045178	14	17809981	17810053	+
XLOC_003000	10	87742634	87745525	-	XLOC_007806	ENSBTAG00000011203	14	23990193	23999338	+
XLOC_020668	22	61272104	61280928	-	XLOC_007806	ENSBTAG00000011203	14	23990193	23999338	+
XLOC_009350	15	31614572	31619446	-	XLOC_007808	ENSBTAG00000044050	14	24295567	24610955	+
XLOC_018437	20	8106288	8128062	-	XLOC_007808	ENSBTAG00000044050	14	24295567	24610955	+
XLOC_021729	23	28433590	28448043	-	XLOC_007808	ENSBTAG00000044050	14	24295567	24610955	+
XLOC_024598	26	49020087	49027015	-	XLOC_007808	ENSBTAG00000044050	14	24295567	24610955	+
XLOC_031441	5	1894703	1900096	-	XLOC_008105	ENSBTAG00000045097	14	24955769	24955835	-
XLOC_038040	9	61867741	61873201	-	XLOC_008105	ENSBTAG00000045097	14	24955769	24955835	-
XLOC_038177	9	97412479	97417374	-	XLOC_008140	ENSBTAG00000044080	14	33559384	33644209	-
XLOC_015718	19	55854858	55858021	-	XLOC_008142	ENSBTAG00000044870	14	35694823	35694922	-
XLOC_021650	23	24308142	24308929	-	XLOC_008142	ENSBTAG00000044870	14	35694823	35694922	-
XLOC_003000	10	87742634	87745525	-	XLOC_007843	ENSBTAG00000048138	14	36480273	36500327	+
XLOC_020668	22	61272104	61280928	-	XLOC_007843	ENSBTAG00000048138	14	36480273	36500327	+
XLOC_009350	15	31614572	31619446	-	XLOC_008175	ENSBTAG00000009539	14	43781699	43783047	-
XLOC_018437	20	8106288	8128062	-	XLOC_008175	ENSBTAG00000009539	14	43781699	43783047	-
XLOC_021729	23	28433590	28448043	-	XLOC_008175	ENSBTAG00000009539	14	43781699	43783047	-
XLOC_024598	26	49020087	49027015	-	XLOC_008175	ENSBTAG00000009539	14	43781699	43783047	-
XLOC_030053	4	97114181	97120567	-	XLOC_007887	ENSBTAG00000044232	14	56969254	56969325	+
XLOC_030715	5	466036	470316	+	XLOC_007887	ENSBTAG00000044232	14	56969254	56969325	+
XLOC_038177	9	97412479	97417374	-	XLOC_007914	ENSBTAG00000011271	14	65898281	65981442	+
XLOC_017510	2	129448931	129451227	-	XLOC_008284	ENSBTAG00000017717	14	80076505	80281851	-
XLOC_015755	19	57665186	57668229	-	XLOC_008286	ENSBTAG00000043940	14	83209932	83210074	-
XLOC_015718	19	55854858	55858021	-	XLOC_009238	ENSBTAG00000006176	15	2044580	2138300	-
XLOC_021650	23	24308142	24308929	-	XLOC_009238	ENSBTAG00000006176	15	2044580	2138300	-
XLOC_003000	10	87742634	87745525	-	XLOC_008674	ENSBTAG00000015059	15	5912037	5922736	+
XLOC_020668	22	61272104	61280928	-	XLOC_008674	ENSBTAG00000015059	15	5912037	5922736	+
XLOC_005863	12	72924062	72938806	-	XLOC_008681	ENSBTAG00000040567	15	6195378	6209163	+
XLOC_006735	13	79139265	79141886	+	XLOC_008681	ENSBTAG00000040567	15	6195378	6209163	+
XLOC_017510	2	129448931	129451227	-	XLOC_009246	ENSBTAG00000046567	15	6455960	6456032	-
XLOC_009350	15	31614572	31619446	-	XLOC_009267	ENSBTAG00000014910	15	16108232	16164098	-
XLOC_018437	20	8106288	8128062	-	XLOC_009267	ENSBTAG00000014910	15	16108232	16164098	-
XLOC_021729	23	28433590	28448043	-	XLOC_009267	ENSBTAG00000014910	15	16108232	16164098	-
XLOC_024598	26	49020087	49027015	-	XLOC_009267	ENSBTAG00000014910	15	16108232	16164098	-
XLOC_009350	15	31614572	31619446	-	XLOC_008703	ENSBTAG00000018246	15	17760029	17798653	+
XLOC_018437	20	8106288	8128062	-	XLOC_008703	ENSBTAG00000018246	15	17760029	17798653	+
XLOC_021729	23	28433590	28448043	-	XLOC_008703	ENSBTAG00000018246	15	17760029	17798653	+
XLOC_024598	26	49020087	49027015	-	XLOC_008703	ENSBTAG00000018246	15	17760029	17798653	+
XLOC_030053	4	97114181	97120567	-	XLOC_008721	ENSBTAG00000004951	15	22547742	22557344	+
XLOC_030715	5	466036	470316	+	XLOC_008721	ENSBTAG00000004951	15	22547742	22557344	+
XLOC_003000	10	87742634	87745525	-	XLOC_008737	ENSBTAG00000031330	15	24774060	24815850	+
XLOC_020668	22	61272104	61280928	-	XLOC_008737	ENSBTAG00000031330	15	24774060	24815850	+
XLOC_003000	10	87742634	87745525	-	XLOC_008749	ENSBTAG00000012398	15	27914680	27917264	+
XLOC_020668	22	61272104	61280928	-	XLOC_008749	ENSBTAG00000012398	15	27914680	27917264	+
XLOC_009350	15	31614572	31619446	-	XLOC_009318	ENSBTAG00000009828	15	28909315	28916825	-
XLOC_018437	20	8106288	8128062	-	XLOC_009318	ENSBTAG00000009828	15	28909315	28916825	-
XLOC_021729	23	28433590	28448043	-	XLOC_009318	ENSBTAG00000009828	15	28909315	28916825	-
XLOC_024598	26	49020087	49027015	-	XLOC_009318	ENSBTAG00000009828	15	28909315	28916825	-
XLOC_030053	4	97114181	97120567	-	XLOC_008761	ENSBTAG00000021518	15	29193486	29233495	+
XLOC_030715	5	466036	470316	+	XLOC_008761	ENSBTAG00000021518	15	29193486	29233495	+
XLOC_028393	3	115042731	115060456	-	XLOC_008768	ENSBTAG00000014899	15	29720790	29725202	+
XLOC_030053	4	97114181	97120567	-	XLOC_008787	ENSBTAG00000021340	15	31410515	31431842	+
XLOC_030715	5	466036	470316	+	XLOC_008787	ENSBTAG00000021340	15	31410515	31431842	+
XLOC_021570	23	11711433	11712293	-	XLOC_009352	ENSBTAG00000029925	15	33288148	33299699	-
XLOC_009350	15	31614572	31619446	-	XLOC_009376	ENSBTAG00000047380	15	38041580	38044615	-
XLOC_018437	20	8106288	8128062	-	XLOC_009376	ENSBTAG00000047380	15	38041580	38044615	-
XLOC_021729	23	28433590	28448043	-	XLOC_009376	ENSBTAG00000047380	15	38041580	38044615	-
XLOC_024598	26	49020087	49027015	-	XLOC_009376	ENSBTAG00000047380	15	38041580	38044615	-
XLOC_009350	15	31614572	31619446	-	XLOC_009388	ENSBTAG00000044661	15	40356861	40356921	-
XLOC_018437	20	8106288	8128062	-	XLOC_009388	ENSBTAG00000044661	15	40356861	40356921	-
XLOC_021729	23	28433590	28448043	-	XLOC_009388	ENSBTAG00000044661	15	40356861	40356921	-
XLOC_024598	26	49020087	49027015	-	XLOC_009388	ENSBTAG00000044661	15	40356861	40356921	-
XLOC_009350	15	31614572	31619446	-	XLOC_008828	ENSBTAG00000047961	15	40859003	40859597	+
XLOC_018437	20	8106288	8128062	-	XLOC_008828	ENSBTAG00000047961	15	40859003	40859597	+
XLOC_021729	23	28433590	28448043	-	XLOC_008828	ENSBTAG00000047961	15	40859003	40859597	+
XLOC_024598	26	49020087	49027015	-	XLOC_008828	ENSBTAG00000047961	15	40859003	40859597	+
XLOC_017510	2	129448931	129451227	-	XLOC_009393	ENSBTAG00000047242	15	41408728	41409024	-
XLOC_003000	10	87742634	87745525	-	XLOC_008840	ENSBTAG00000043738	15	43689413	43689680	+
XLOC_020668	22	61272104	61280928	-	XLOC_008840	ENSBTAG00000043738	15	43689413	43689680	+
XLOC_005863	12	72924062	72938806	-	XLOC_008848	ENSBTAG00000038873	15	44199004	44199141	+
XLOC_006735	13	79139265	79141886	+	XLOC_008848	ENSBTAG00000038873	15	44199004	44199141	+
XLOC_003000	10	87742634	87745525	-	XLOC_008866	ENSBTAG00000026826	15	45497677	45498609	+
XLOC_020668	22	61272104	61280928	-	XLOC_008866	ENSBTAG00000026826	15	45497677	45498609	+
XLOC_003000	10	87742634	87745525	-	XLOC_009417	ENSBTAG00000038317	15	45528725	45529666	-
XLOC_020668	22	61272104	61280928	-	XLOC_009417	ENSBTAG00000038317	15	45528725	45529666	-
XLOC_003000	10	87742634	87745525	-	XLOC_008867	ENSBTAG00000038245	15	45542446	45543414	+
XLOC_020668	22	61272104	61280928	-	XLOC_008867	ENSBTAG00000038245	15	45542446	45543414	+
XLOC_009350	15	31614572	31619446	-	XLOC_008875	ENSBTAG00000037603	15	46603202	46604152	+
XLOC_018437	20	8106288	8128062	-	XLOC_008875	ENSBTAG00000037603	15	46603202	46604152	+
XLOC_021729	23	28433590	28448043	-	XLOC_008875	ENSBTAG00000037603	15	46603202	46604152	+
XLOC_024598	26	49020087	49027015	-	XLOC_008875	ENSBTAG00000037603	15	46603202	46604152	+
XLOC_019371	21	16961732	16963333	-	XLOC_009435	ENSBTAG00000015791	15	46692952	46693881	-
XLOC_022645	24	62666008	62667772	-	XLOC_009435	ENSBTAG00000015791	15	46692952	46693881	-
XLOC_009350	15	31614572	31619446	-	XLOC_008879	ENSBTAG00000046196	15	46731327	46732271	+
XLOC_018437	20	8106288	8128062	-	XLOC_008879	ENSBTAG00000046196	15	46731327	46732271	+
XLOC_021729	23	28433590	28448043	-	XLOC_008879	ENSBTAG00000046196	15	46731327	46732271	+
XLOC_024598	26	49020087	49027015	-	XLOC_008879	ENSBTAG00000046196	15	46731327	46732271	+
XLOC_015718	19	55854858	55858021	-	XLOC_008891	ENSBTAG00000003564	15	47226087	47235666	+
XLOC_021650	23	24308142	24308929	-	XLOC_008891	ENSBTAG00000003564	15	47226087	47235666	+
XLOC_017510	2	129448931	129451227	-	XLOC_008905	ENSBTAG00000027430	15	47991245	47992231	+
XLOC_009350	15	31614572	31619446	-	XLOC_009525	ENSBTAG00000031937	15	50907142	50908279	-
XLOC_018437	20	8106288	8128062	-	XLOC_009525	ENSBTAG00000031937	15	50907142	50908279	-
XLOC_021729	23	28433590	28448043	-	XLOC_009525	ENSBTAG00000031937	15	50907142	50908279	-
XLOC_024598	26	49020087	49027015	-	XLOC_009525	ENSBTAG00000031937	15	50907142	50908279	-
XLOC_030053	4	97114181	97120567	-	XLOC_009568	ENSBTAG00000047393	15	54844147	54844253	-
XLOC_030715	5	466036	470316	+	XLOC_009568	ENSBTAG00000047393	15	54844147	54844253	-
XLOC_008762	15	29282616	29291315	+	XLOC_009016	ENSBTAG00000042319	15	54889032	54889168	+
XLOC_015718	19	55854858	55858021	-	XLOC_009578	ENSBTAG00000015091	15	55809023	55817425	-
XLOC_021650	23	24308142	24308929	-	XLOC_009578	ENSBTAG00000015091	15	55809023	55817425	-
XLOC_009350	15	31614572	31619446	-	XLOC_009036	ENSBTAG00000047129	15	57234744	57235883	+
XLOC_018437	20	8106288	8128062	-	XLOC_009036	ENSBTAG00000047129	15	57234744	57235883	+
XLOC_021729	23	28433590	28448043	-	XLOC_009036	ENSBTAG00000047129	15	57234744	57235883	+
XLOC_024598	26	49020087	49027015	-	XLOC_009036	ENSBTAG00000047129	15	57234744	57235883	+
XLOC_009350	15	31614572	31619446	-	XLOC_009587	ENSBTAG00000027126	15	58050605	58064001	-
XLOC_018437	20	8106288	8128062	-	XLOC_009587	ENSBTAG00000027126	15	58050605	58064001	-
XLOC_021729	23	28433590	28448043	-	XLOC_009587	ENSBTAG00000027126	15	58050605	58064001	-
XLOC_024598	26	49020087	49027015	-	XLOC_009587	ENSBTAG00000027126	15	58050605	58064001	-
XLOC_009350	15	31614572	31619446	-	XLOC_009588	ENSBTAG00000021858	15	58144415	58195706	-
XLOC_018437	20	8106288	8128062	-	XLOC_009588	ENSBTAG00000021858	15	58144415	58195706	-
XLOC_021729	23	28433590	28448043	-	XLOC_009588	ENSBTAG00000021858	15	58144415	58195706	-
XLOC_024598	26	49020087	49027015	-	XLOC_009588	ENSBTAG00000021858	15	58144415	58195706	-
XLOC_003000	10	87742634	87745525	-	XLOC_009602	ENSBTAG00000000954	15	62869597	62935638	-
XLOC_020668	22	61272104	61280928	-	XLOC_009602	ENSBTAG00000000954	15	62869597	62935638	-
XLOC_009350	15	31614572	31619446	-	XLOC_009604	ENSBTAG00000004561	15	63356631	63384294	-
XLOC_018437	20	8106288	8128062	-	XLOC_009604	ENSBTAG00000004561	15	63356631	63384294	-
XLOC_021729	23	28433590	28448043	-	XLOC_009604	ENSBTAG00000004561	15	63356631	63384294	-
XLOC_024598	26	49020087	49027015	-	XLOC_009604	ENSBTAG00000004561	15	63356631	63384294	-
XLOC_025069	27	19245810	19257862	-	XLOC_009605	ENSBTAG00000047268	15	63913734	63965294	-
XLOC_009350	15	31614572	31619446	-	XLOC_009055	ENSBTAG00000044774	15	64494842	64494934	+
XLOC_018437	20	8106288	8128062	-	XLOC_009055	ENSBTAG00000044774	15	64494842	64494934	+
XLOC_021729	23	28433590	28448043	-	XLOC_009055	ENSBTAG00000044774	15	64494842	64494934	+
XLOC_024598	26	49020087	49027015	-	XLOC_009055	ENSBTAG00000044774	15	64494842	64494934	+
XLOC_003000	10	87742634	87745525	-	XLOC_009610	ENSBTAG00000027577	15	65131004	65132948	-
XLOC_020668	22	61272104	61280928	-	XLOC_009610	ENSBTAG00000027577	15	65131004	65132948	-
XLOC_038177	9	97412479	97417374	-	XLOC_009058	ENSBTAG00000044787	15	65135404	65135481	+
XLOC_009350	15	31614572	31619446	-	XLOC_009062	ENSBTAG00000045400	15	65665621	65665692	+
XLOC_018437	20	8106288	8128062	-	XLOC_009062	ENSBTAG00000045400	15	65665621	65665692	+
XLOC_021729	23	28433590	28448043	-	XLOC_009062	ENSBTAG00000045400	15	65665621	65665692	+
XLOC_024598	26	49020087	49027015	-	XLOC_009062	ENSBTAG00000045400	15	65665621	65665692	+
XLOC_030053	4	97114181	97120567	-	XLOC_009066	ENSBTAG00000044322	15	66264848	66264925	+
XLOC_030715	5	466036	470316	+	XLOC_009066	ENSBTAG00000044322	15	66264848	66264925	+
XLOC_003000	10	87742634	87745525	-	XLOC_009626	ENSBTAG00000046968	15	74440700	74440796	-
XLOC_020668	22	61272104	61280928	-	XLOC_009626	ENSBTAG00000046968	15	74440700	74440796	-
XLOC_017510	2	129448931	129451227	-	XLOC_009633	ENSBTAG00000027562	15	76813867	76814512	-
XLOC_009350	15	31614572	31619446	-	XLOC_009637	ENSBTAG00000047243	15	77016622	77016719	-
XLOC_018437	20	8106288	8128062	-	XLOC_009637	ENSBTAG00000047243	15	77016622	77016719	-
XLOC_021729	23	28433590	28448043	-	XLOC_009637	ENSBTAG00000047243	15	77016622	77016719	-
XLOC_024598	26	49020087	49027015	-	XLOC_009637	ENSBTAG00000047243	15	77016622	77016719	-
XLOC_009350	15	31614572	31619446	-	XLOC_009649	ENSBTAG00000044593	15	78167892	78167962	-
XLOC_018437	20	8106288	8128062	-	XLOC_009649	ENSBTAG00000044593	15	78167892	78167962	-
XLOC_021729	23	28433590	28448043	-	XLOC_009649	ENSBTAG00000044593	15	78167892	78167962	-
XLOC_024598	26	49020087	49027015	-	XLOC_009649	ENSBTAG00000044593	15	78167892	78167962	-
XLOC_030053	4	97114181	97120567	-	XLOC_009142	ENSBTAG00000030925	15	80177813	80178769	+
XLOC_030715	5	466036	470316	+	XLOC_009142	ENSBTAG00000030925	15	80177813	80178769	+
XLOC_017510	2	129448931	129451227	-	XLOC_009175	ENSBTAG00000012621	15	82033375	82042917	+
XLOC_029419	4	64208248	64210310	+	XLOC_009716	ENSBTAG00000047396	15	82511487	82512419	-
XLOC_017510	2	129448931	129451227	-	XLOC_009207	ENSBTAG00000033506	15	84088596	84089531	+
XLOC_030053	4	97114181	97120567	-	XLOC_009749	ENSBTAG00000020580	15	84389636	84404937	-
XLOC_030715	5	466036	470316	+	XLOC_009749	ENSBTAG00000020580	15	84389636	84404937	-
XLOC_003000	10	87742634	87745525	-	XLOC_010580	ENSBTAG00000021333	16	1752891	1762733	-
XLOC_020668	22	61272104	61280928	-	XLOC_010580	ENSBTAG00000021333	16	1752891	1762733	-
XLOC_003000	10	87742634	87745525	-	XLOC_010225	ENSBTAG00000017714	16	4765914	4777167	+
XLOC_020668	22	61272104	61280928	-	XLOC_010225	ENSBTAG00000017714	16	4765914	4777167	+
XLOC_030053	4	97114181	97120567	-	XLOC_010629	ENSBTAG00000044446	16	12858249	12858340	-
XLOC_030715	5	466036	470316	+	XLOC_010629	ENSBTAG00000044446	16	12858249	12858340	-
XLOC_015718	19	55854858	55858021	-	XLOC_010654	ENSBTAG00000017561	16	26713225	26741364	-
XLOC_021650	23	24308142	24308929	-	XLOC_010654	ENSBTAG00000017561	16	26713225	26741364	-
XLOC_009350	15	31614572	31619446	-	XLOC_010290	ENSBTAG00000047437	16	33040839	33041352	+
XLOC_018437	20	8106288	8128062	-	XLOC_010290	ENSBTAG00000047437	16	33040839	33041352	+
XLOC_021729	23	28433590	28448043	-	XLOC_010290	ENSBTAG00000047437	16	33040839	33041352	+
XLOC_024598	26	49020087	49027015	-	XLOC_010290	ENSBTAG00000047437	16	33040839	33041352	+
XLOC_030053	4	97114181	97120567	-	XLOC_010688	ENSBTAG00000043425	16	33055763	33055890	-
XLOC_030715	5	466036	470316	+	XLOC_010688	ENSBTAG00000043425	16	33055763	33055890	-
XLOC_021570	23	11711433	11712293	-	XLOC_010691	ENSBTAG00000044066	16	33339759	33474952	-
XLOC_015718	19	55854858	55858021	-	XLOC_010700	ENSBTAG00000005200	16	35800136	35935901	-
XLOC_021650	23	24308142	24308929	-	XLOC_010700	ENSBTAG00000005200	16	35800136	35935901	-
XLOC_030053	4	97114181	97120567	-	XLOC_010303	ENSBTAG00000009938	16	36976802	36979962	+
XLOC_030715	5	466036	470316	+	XLOC_010303	ENSBTAG00000009938	16	36976802	36979962	+
XLOC_038177	9	97412479	97417374	-	XLOC_010317	ENSBTAG00000002974	16	39612586	39656811	+
XLOC_009350	15	31614572	31619446	-	XLOC_010324	ENSBTAG00000045018	16	40328193	40328385	+
XLOC_018437	20	8106288	8128062	-	XLOC_010324	ENSBTAG00000045018	16	40328193	40328385	+
XLOC_021729	23	28433590	28448043	-	XLOC_010324	ENSBTAG00000045018	16	40328193	40328385	+
XLOC_024598	26	49020087	49027015	-	XLOC_010324	ENSBTAG00000045018	16	40328193	40328385	+
XLOC_021570	23	11711433	11712293	-	XLOC_010728	ENSBTAG00000039937	16	42440211	42493773	-
XLOC_017510	2	129448931	129451227	-	XLOC_010331	ENSBTAG00000045716	16	42633976	42634091	+
XLOC_030053	4	97114181	97120567	-	XLOC_010736	ENSBTAG00000014359	16	42840335	42868899	-
XLOC_030715	5	466036	470316	+	XLOC_010736	ENSBTAG00000014359	16	42840335	42868899	-
XLOC_009350	15	31614572	31619446	-	XLOC_010361	ENSBTAG00000003313	16	46288366	46306428	+
XLOC_018437	20	8106288	8128062	-	XLOC_010361	ENSBTAG00000003313	16	46288366	46306428	+
XLOC_021729	23	28433590	28448043	-	XLOC_010361	ENSBTAG00000003313	16	46288366	46306428	+
XLOC_024598	26	49020087	49027015	-	XLOC_010361	ENSBTAG00000003313	16	46288366	46306428	+
XLOC_038177	9	97412479	97417374	-	XLOC_010772	ENSBTAG00000016734	16	47669655	47677534	-
XLOC_003000	10	87742634	87745525	-	XLOC_010396	ENSBTAG00000002483	16	51585628	51587187	+
XLOC_020668	22	61272104	61280928	-	XLOC_010396	ENSBTAG00000002483	16	51585628	51587187	+
XLOC_030053	4	97114181	97120567	-	XLOC_010403	ENSBTAG00000005231	16	52023631	52076607	+
XLOC_030715	5	466036	470316	+	XLOC_010403	ENSBTAG00000005231	16	52023631	52076607	+
XLOC_030053	4	97114181	97120567	-	XLOC_010412	ENSBTAG00000039055	16	52376216	52379152	+
XLOC_030715	5	466036	470316	+	XLOC_010412	ENSBTAG00000039055	16	52376216	52379152	+
XLOC_015718	19	55854858	55858021	-	XLOC_010860	ENSBTAG00000011706	16	58006950	58156083	-
XLOC_021650	23	24308142	24308929	-	XLOC_010860	ENSBTAG00000011706	16	58006950	58156083	-
XLOC_030053	4	97114181	97120567	-	XLOC_010471	ENSBTAG00000013715	16	59954087	59977621	+
XLOC_030715	5	466036	470316	+	XLOC_010471	ENSBTAG00000013715	16	59954087	59977621	+
XLOC_009350	15	31614572	31619446	-	XLOC_010481	ENSBTAG00000021492	16	62462602	62470464	+
XLOC_018437	20	8106288	8128062	-	XLOC_010481	ENSBTAG00000021492	16	62462602	62470464	+
XLOC_021729	23	28433590	28448043	-	XLOC_010481	ENSBTAG00000021492	16	62462602	62470464	+
XLOC_024598	26	49020087	49027015	-	XLOC_010481	ENSBTAG00000021492	16	62462602	62470464	+
XLOC_005863	12	72924062	72938806	-	XLOC_010493	ENSBTAG00000000772	16	65014452	65015946	+
XLOC_006735	13	79139265	79141886	+	XLOC_010493	ENSBTAG00000000772	16	65014452	65015946	+
XLOC_017510	2	129448931	129451227	-	XLOC_010887	ENSBTAG00000026481	16	65184211	65210675	-
XLOC_030053	4	97114181	97120567	-	XLOC_010520	ENSBTAG00000047073	16	70925149	70928253	+
XLOC_030715	5	466036	470316	+	XLOC_010520	ENSBTAG00000047073	16	70925149	70928253	+
XLOC_017510	2	129448931	129451227	-	XLOC_010913	ENSBTAG00000033994	16	71077717	71077907	-
XLOC_009350	15	31614572	31619446	-	XLOC_010526	ENSBTAG00000010016	16	72622940	72635365	+
XLOC_018437	20	8106288	8128062	-	XLOC_010526	ENSBTAG00000010016	16	72622940	72635365	+
XLOC_021729	23	28433590	28448043	-	XLOC_010526	ENSBTAG00000010016	16	72622940	72635365	+
XLOC_024598	26	49020087	49027015	-	XLOC_010526	ENSBTAG00000010016	16	72622940	72635365	+
XLOC_021570	23	11711433	11712293	-	XLOC_010925	ENSBTAG00000043028	16	73144949	73145049	-
XLOC_017510	2	129448931	129451227	-	XLOC_010552	ENSBTAG00000036365	16	77561999	77562079	+
XLOC_003000	10	87742634	87745525	-	XLOC_010553	ENSBTAG00000036430	16	77562538	77562625	+
XLOC_020668	22	61272104	61280928	-	XLOC_010553	ENSBTAG00000036430	16	77562538	77562625	+
XLOC_003000	10	87742634	87745525	-	XLOC_010555	ENSBTAG00000038171	16	77880617	77911587	+
XLOC_020668	22	61272104	61280928	-	XLOC_010555	ENSBTAG00000038171	16	77880617	77911587	+
XLOC_030053	4	97114181	97120567	-	XLOC_010954	ENSBTAG00000029993	16	79685760	79685869	-
XLOC_030715	5	466036	470316	+	XLOC_010954	ENSBTAG00000029993	16	79685760	79685869	-
XLOC_030053	4	97114181	97120567	-	XLOC_011732	ENSBTAG00000046698	17	110945	111886	-
XLOC_030715	5	466036	470316	+	XLOC_011732	ENSBTAG00000046698	17	110945	111886	-
XLOC_009350	15	31614572	31619446	-	XLOC_011850	ENSBTAG00000011062	17	44377634	44394268	-
XLOC_018437	20	8106288	8128062	-	XLOC_011850	ENSBTAG00000011062	17	44377634	44394268	-
XLOC_021729	23	28433590	28448043	-	XLOC_011850	ENSBTAG00000011062	17	44377634	44394268	-
XLOC_024598	26	49020087	49027015	-	XLOC_011850	ENSBTAG00000011062	17	44377634	44394268	-
XLOC_005863	12	72924062	72938806	-	XLOC_011856	ENSBTAG00000026626	17	45281419	45296082	-
XLOC_006735	13	79139265	79141886	+	XLOC_011856	ENSBTAG00000026626	17	45281419	45296082	-
XLOC_017510	2	129448931	129451227	-	XLOC_011903	ENSBTAG00000045026	17	54997498	54997628	-
XLOC_017510	2	129448931	129451227	-	XLOC_011906	ENSBTAG00000004192	17	55423458	55438850	-
XLOC_009350	15	31614572	31619446	-	XLOC_011556	ENSBTAG00000032353	17	56914593	56952592	+
XLOC_018437	20	8106288	8128062	-	XLOC_011556	ENSBTAG00000032353	17	56914593	56952592	+
XLOC_021729	23	28433590	28448043	-	XLOC_011556	ENSBTAG00000032353	17	56914593	56952592	+
XLOC_024598	26	49020087	49027015	-	XLOC_011556	ENSBTAG00000032353	17	56914593	56952592	+
XLOC_015718	19	55854858	55858021	-	XLOC_011942	ENSBTAG00000043239	17	58614235	58614333	-
XLOC_021650	23	24308142	24308929	-	XLOC_011942	ENSBTAG00000043239	17	58614235	58614333	-
XLOC_030053	4	97114181	97120567	-	XLOC_011947	ENSBTAG00000046747	17	60146174	60146724	-
XLOC_030053	4	97114181	97120567	-	XLOC_011947	ENSBTAG00000037415	17	60146174	60146724	-
XLOC_030715	5	466036	470316	+	XLOC_011947	ENSBTAG00000046747	17	60146174	60146724	-
XLOC_030715	5	466036	470316	+	XLOC_011947	ENSBTAG00000037415	17	60146174	60146724	-
XLOC_009350	15	31614572	31619446	-	XLOC_011588	ENSBTAG00000042345	17	64051485	64051591	+
XLOC_018437	20	8106288	8128062	-	XLOC_011588	ENSBTAG00000042345	17	64051485	64051591	+
XLOC_021729	23	28433590	28448043	-	XLOC_011588	ENSBTAG00000042345	17	64051485	64051591	+
XLOC_024598	26	49020087	49027015	-	XLOC_011588	ENSBTAG00000042345	17	64051485	64051591	+
XLOC_017510	2	129448931	129451227	-	XLOC_011972	ENSBTAG00000046842	17	64875706	64875846	-
XLOC_030053	4	97114181	97120567	-	XLOC_011631	ENSBTAG00000001255	17	67543375	67550017	+
XLOC_030715	5	466036	470316	+	XLOC_011631	ENSBTAG00000001255	17	67543375	67550017	+
XLOC_015718	19	55854858	55858021	-	XLOC_011635	ENSBTAG00000006569	17	68248980	68315653	+
XLOC_021650	23	24308142	24308929	-	XLOC_011635	ENSBTAG00000006569	17	68248980	68315653	+
XLOC_015718	19	55854858	55858021	-	XLOC_012025	ENSBTAG00000031351	17	71606712	71619967	-
XLOC_021650	23	24308142	24308929	-	XLOC_012025	ENSBTAG00000031351	17	71606712	71619967	-
XLOC_003000	10	87742634	87745525	-	XLOC_011676	ENSBTAG00000046584	17	72808678	72809396	+
XLOC_020668	22	61272104	61280928	-	XLOC_011676	ENSBTAG00000046584	17	72808678	72809396	+
XLOC_003000	10	87742634	87745525	-	XLOC_012042	ENSBTAG00000047986	17	72875701	72876750	-
XLOC_020668	22	61272104	61280928	-	XLOC_012042	ENSBTAG00000047986	17	72875701	72876750	-
XLOC_015718	19	55854858	55858021	-	XLOC_011679	ENSBTAG00000047121	17	73113557	73146553	+
XLOC_021650	23	24308142	24308929	-	XLOC_011679	ENSBTAG00000047121	17	73113557	73146553	+
XLOC_030053	4	97114181	97120567	-	XLOC_011685	ENSBTAG00000000170	17	73292733	73297348	+
XLOC_030715	5	466036	470316	+	XLOC_011685	ENSBTAG00000000170	17	73292733	73297348	+
XLOC_003000	10	87742634	87745525	-	XLOC_012060	ENSBTAG00000017277	17	73784639	73796290	-
XLOC_020668	22	61272104	61280928	-	XLOC_012060	ENSBTAG00000017277	17	73784639	73796290	-
XLOC_025069	27	19245810	19257862	-	XLOC_012062	ENSBTAG00000023007	17	73852365	73899731	-
XLOC_003000	10	87742634	87745525	-	XLOC_012069	ENSBTAG00000006173	17	74110524	74113523	-
XLOC_020668	22	61272104	61280928	-	XLOC_012069	ENSBTAG00000006173	17	74110524	74113523	-
XLOC_030053	4	97114181	97120567	-	XLOC_012518	ENSBTAG00000047937	18	1878529	1881664	+
XLOC_030715	5	466036	470316	+	XLOC_012518	ENSBTAG00000047937	18	1878529	1881664	+
XLOC_005863	12	72924062	72938806	-	XLOC_012522	ENSBTAG00000011995	18	2604152	2607410	+
XLOC_006735	13	79139265	79141886	+	XLOC_012522	ENSBTAG00000011995	18	2604152	2607410	+
XLOC_003000	10	87742634	87745525	-	XLOC_012529	ENSBTAG00000031301	18	2827421	2828307	+
XLOC_020668	22	61272104	61280928	-	XLOC_012529	ENSBTAG00000031301	18	2827421	2828307	+
XLOC_015755	19	57665186	57668229	-	XLOC_012536	ENSBTAG00000026004	18	3505270	3744371	+
XLOC_015718	19	55854858	55858021	-	XLOC_012564	ENSBTAG00000034283	18	10484088	10490337	+
XLOC_021650	23	24308142	24308929	-	XLOC_012564	ENSBTAG00000034283	18	10484088	10490337	+
XLOC_005863	12	72924062	72938806	-	XLOC_013269	ENSBTAG00000016695	18	10500704	10513342	-
XLOC_006735	13	79139265	79141886	+	XLOC_013269	ENSBTAG00000016695	18	10500704	10513342	-
XLOC_005863	12	72924062	72938806	-	XLOC_012594	ENSBTAG00000012215	18	14543443	14555499	+
XLOC_006735	13	79139265	79141886	+	XLOC_012594	ENSBTAG00000012215	18	14543443	14555499	+
XLOC_017510	2	129448931	129451227	-	XLOC_013303	ENSBTAG00000038051	18	14814998	14824814	-
XLOC_017510	2	129448931	129451227	-	XLOC_013303	ENSBTAG00000020318	18	14814998	14824814	-
XLOC_003000	10	87742634	87745525	-	XLOC_012633	ENSBTAG00000042096	18	22553058	22553182	+
XLOC_020668	22	61272104	61280928	-	XLOC_012633	ENSBTAG00000042096	18	22553058	22553182	+
XLOC_017510	2	129448931	129451227	-	XLOC_012637	ENSBTAG00000016407	18	23681599	23687572	+
XLOC_030053	4	97114181	97120567	-	XLOC_012666	ENSBTAG00000008005	18	25761283	25782446	+
XLOC_030715	5	466036	470316	+	XLOC_012666	ENSBTAG00000008005	18	25761283	25782446	+
XLOC_017510	2	129448931	129451227	-	XLOC_013360	ENSBTAG00000046749	18	29444422	29509220	-
XLOC_038177	9	97412479	97417374	-	XLOC_012691	ENSBTAG00000040413	18	34775141	34787908	+
XLOC_005863	12	72924062	72938806	-	XLOC_013426	ENSBTAG00000001075	18	39808727	39838373	-
XLOC_006735	13	79139265	79141886	+	XLOC_013426	ENSBTAG00000001075	18	39808727	39838373	-
XLOC_038177	9	97412479	97417374	-	XLOC_012772	ENSBTAG00000031810	18	43716018	43763140	+
XLOC_017510	2	129448931	129451227	-	XLOC_013446	ENSBTAG00000023998	18	45687884	45689249	-
XLOC_005863	12	72924062	72938806	-	XLOC_012794	ENSBTAG00000018326	18	46057592	46066618	+
XLOC_006735	13	79139265	79141886	+	XLOC_012794	ENSBTAG00000018326	18	46057592	46066618	+
XLOC_030053	4	97114181	97120567	-	XLOC_012804	ENSBTAG00000006566	18	46312178	46314341	+
XLOC_030715	5	466036	470316	+	XLOC_012804	ENSBTAG00000006566	18	46312178	46314341	+
XLOC_005785	12	30066879	30069675	-	XLOC_013483	ENSBTAG00000040318	18	47928221	47934297	-
XLOC_030053	4	97114181	97120567	-	XLOC_013490	ENSBTAG00000005363	18	48458630	48461577	-
XLOC_030715	5	466036	470316	+	XLOC_013490	ENSBTAG00000005363	18	48458630	48461577	-
XLOC_030053	4	97114181	97120567	-	XLOC_013494	ENSBTAG00000013239	18	48743599	48755715	-
XLOC_030715	5	466036	470316	+	XLOC_013494	ENSBTAG00000013239	18	48743599	48755715	-
XLOC_003000	10	87742634	87745525	-	XLOC_013495	ENSBTAG00000046365	18	48769012	48771241	-
XLOC_020668	22	61272104	61280928	-	XLOC_013495	ENSBTAG00000046365	18	48769012	48771241	-
XLOC_009350	15	31614572	31619446	-	XLOC_012875	ENSBTAG00000010501	18	49455831	49460706	+
XLOC_018437	20	8106288	8128062	-	XLOC_012875	ENSBTAG00000010501	18	49455831	49460706	+
XLOC_021729	23	28433590	28448043	-	XLOC_012875	ENSBTAG00000010501	18	49455831	49460706	+
XLOC_024598	26	49020087	49027015	-	XLOC_012875	ENSBTAG00000010501	18	49455831	49460706	+
XLOC_030053	4	97114181	97120567	-	XLOC_013514	ENSBTAG00000005261	18	49726103	49751466	-
XLOC_030715	5	466036	470316	+	XLOC_013514	ENSBTAG00000005261	18	49726103	49751466	-
XLOC_017510	2	129448931	129451227	-	XLOC_013537	ENSBTAG00000047370	18	50716331	50716387	-
XLOC_038177	9	97412479	97417374	-	XLOC_012898	ENSBTAG00000038711	18	50804598	50807705	+
XLOC_009350	15	31614572	31619446	-	XLOC_012909	ENSBTAG00000008556	18	51475031	51497957	+
XLOC_018437	20	8106288	8128062	-	XLOC_012909	ENSBTAG00000008556	18	51475031	51497957	+
XLOC_021729	23	28433590	28448043	-	XLOC_012909	ENSBTAG00000008556	18	51475031	51497957	+
XLOC_024598	26	49020087	49027015	-	XLOC_012909	ENSBTAG00000008556	18	51475031	51497957	+
XLOC_030053	4	97114181	97120567	-	XLOC_013555	ENSBTAG00000018077	18	51991410	51995823	-
XLOC_030715	5	466036	470316	+	XLOC_013555	ENSBTAG00000018077	18	51991410	51995823	-
XLOC_009350	15	31614572	31619446	-	XLOC_013566	ENSBTAG00000037888	18	52331344	52334826	-
XLOC_018437	20	8106288	8128062	-	XLOC_013566	ENSBTAG00000037888	18	52331344	52334826	-
XLOC_021729	23	28433590	28448043	-	XLOC_013566	ENSBTAG00000037888	18	52331344	52334826	-
XLOC_024598	26	49020087	49027015	-	XLOC_013566	ENSBTAG00000037888	18	52331344	52334826	-
XLOC_030053	4	97114181	97120567	-	XLOC_012935	ENSBTAG00000037983	18	52882809	52889162	+
XLOC_030715	5	466036	470316	+	XLOC_012935	ENSBTAG00000037983	18	52882809	52889162	+
XLOC_030053	4	97114181	97120567	-	XLOC_012937	ENSBTAG00000009494	18	52943365	52959011	+
XLOC_030715	5	466036	470316	+	XLOC_012937	ENSBTAG00000009494	18	52943365	52959011	+
XLOC_003000	10	87742634	87745525	-	XLOC_012968	ENSBTAG00000046451	18	54101133	54104913	+
XLOC_020668	22	61272104	61280928	-	XLOC_012968	ENSBTAG00000046451	18	54101133	54104913	+
XLOC_009350	15	31614572	31619446	-	XLOC_012974	ENSBTAG00000015576	18	54516899	54532816	+
XLOC_018437	20	8106288	8128062	-	XLOC_012974	ENSBTAG00000015576	18	54516899	54532816	+
XLOC_021729	23	28433590	28448043	-	XLOC_012974	ENSBTAG00000015576	18	54516899	54532816	+
XLOC_024598	26	49020087	49027015	-	XLOC_012974	ENSBTAG00000015576	18	54516899	54532816	+
XLOC_017169	2	28516865	28518372	-	XLOC_012983	ENSBTAG00000043240	18	55096590	55096699	+
XLOC_021570	23	11711433	11712293	-	XLOC_013634	ENSBTAG00000011621	18	55824922	55827887	-
XLOC_030053	4	97114181	97120567	-	XLOC_013647	ENSBTAG00000030502	18	56202078	56223172	-
XLOC_030715	5	466036	470316	+	XLOC_013647	ENSBTAG00000030502	18	56202078	56223172	-
XLOC_009350	15	31614572	31619446	-	XLOC_013660	ENSBTAG00000019179	18	56571571	56587477	-
XLOC_018437	20	8106288	8128062	-	XLOC_013660	ENSBTAG00000019179	18	56571571	56587477	-
XLOC_021729	23	28433590	28448043	-	XLOC_013660	ENSBTAG00000019179	18	56571571	56587477	-
XLOC_024598	26	49020087	49027015	-	XLOC_013660	ENSBTAG00000019179	18	56571571	56587477	-
XLOC_009350	15	31614572	31619446	-	XLOC_013675	ENSBTAG00000006841	18	57103010	57127435	-
XLOC_018437	20	8106288	8128062	-	XLOC_013675	ENSBTAG00000006841	18	57103010	57127435	-
XLOC_021729	23	28433590	28448043	-	XLOC_013675	ENSBTAG00000006841	18	57103010	57127435	-
XLOC_024598	26	49020087	49027015	-	XLOC_013675	ENSBTAG00000006841	18	57103010	57127435	-
XLOC_009350	15	31614572	31619446	-	XLOC_013680	ENSBTAG00000043260	18	57322362	57322452	-
XLOC_018437	20	8106288	8128062	-	XLOC_013680	ENSBTAG00000043260	18	57322362	57322452	-
XLOC_021729	23	28433590	28448043	-	XLOC_013680	ENSBTAG00000043260	18	57322362	57322452	-
XLOC_024598	26	49020087	49027015	-	XLOC_013680	ENSBTAG00000043260	18	57322362	57322452	-
XLOC_005863	12	72924062	72938806	-	XLOC_013682	ENSBTAG00000018545	18	57345387	57350243	-
XLOC_006735	13	79139265	79141886	+	XLOC_013682	ENSBTAG00000018545	18	57345387	57350243	-
XLOC_009350	15	31614572	31619446	-	XLOC_013693	ENSBTAG00000012538	18	57495324	57499297	-
XLOC_018437	20	8106288	8128062	-	XLOC_013693	ENSBTAG00000012538	18	57495324	57499297	-
XLOC_021729	23	28433590	28448043	-	XLOC_013693	ENSBTAG00000012538	18	57495324	57499297	-
XLOC_024598	26	49020087	49027015	-	XLOC_013693	ENSBTAG00000012538	18	57495324	57499297	-
XLOC_015718	19	55854858	55858021	-	XLOC_013054	ENSBTAG00000004608	18	57574117	57583637	+
XLOC_021650	23	24308142	24308929	-	XLOC_013054	ENSBTAG00000004608	18	57574117	57583637	+
XLOC_009350	15	31614572	31619446	-	XLOC_013065	ENSBTAG00000029880	18	58015036	58015114	+
XLOC_018437	20	8106288	8128062	-	XLOC_013065	ENSBTAG00000029880	18	58015036	58015114	+
XLOC_021729	23	28433590	28448043	-	XLOC_013065	ENSBTAG00000029880	18	58015036	58015114	+
XLOC_024598	26	49020087	49027015	-	XLOC_013065	ENSBTAG00000029880	18	58015036	58015114	+
XLOC_003000	10	87742634	87745525	-	XLOC_013709	ENSBTAG00000017672	18	58028567	58036098	-
XLOC_020668	22	61272104	61280928	-	XLOC_013709	ENSBTAG00000017672	18	58028567	58036098	-
XLOC_000755	1	60017208	60041684	-	XLOC_013712	ENSBTAG00000039111	18	58115782	58117110	-
XLOC_019463	21	33536143	33545818	-	XLOC_013735	ENSBTAG00000039849	18	60579687	60586354	-
XLOC_038177	9	97412479	97417374	-	XLOC_013100	ENSBTAG00000000336	18	61227637	61232066	+
XLOC_003000	10	87742634	87745525	-	XLOC_013106	ENSBTAG00000009364	18	61714020	61719354	+
XLOC_020668	22	61272104	61280928	-	XLOC_013106	ENSBTAG00000009364	18	61714020	61719354	+
XLOC_009350	15	31614572	31619446	-	XLOC_013108	ENSBTAG00000015987	18	61849212	61855551	+
XLOC_018437	20	8106288	8128062	-	XLOC_013108	ENSBTAG00000015987	18	61849212	61855551	+
XLOC_021729	23	28433590	28448043	-	XLOC_013108	ENSBTAG00000015987	18	61849212	61855551	+
XLOC_024598	26	49020087	49027015	-	XLOC_013108	ENSBTAG00000015987	18	61849212	61855551	+
XLOC_030053	4	97114181	97120567	-	XLOC_013109	ENSBTAG00000030416	18	61931165	61932568	+
XLOC_030715	5	466036	470316	+	XLOC_013109	ENSBTAG00000030416	18	61931165	61932568	+
XLOC_015718	19	55854858	55858021	-	XLOC_013759	ENSBTAG00000043361	18	62451476	62451579	-
XLOC_021650	23	24308142	24308929	-	XLOC_013759	ENSBTAG00000043361	18	62451476	62451579	-
XLOC_009350	15	31614572	31619446	-	XLOC_013128	ENSBTAG00000007200	18	62573344	62574837	+
XLOC_018437	20	8106288	8128062	-	XLOC_013128	ENSBTAG00000007200	18	62573344	62574837	+
XLOC_021729	23	28433590	28448043	-	XLOC_013128	ENSBTAG00000007200	18	62573344	62574837	+
XLOC_024598	26	49020087	49027015	-	XLOC_013128	ENSBTAG00000007200	18	62573344	62574837	+
XLOC_003000	10	87742634	87745525	-	XLOC_013772	ENSBTAG00000039413	18	63016439	63019902	-
XLOC_020668	22	61272104	61280928	-	XLOC_013772	ENSBTAG00000039413	18	63016439	63019902	-
XLOC_005863	12	72924062	72938806	-	XLOC_013151	ENSBTAG00000039932	18	63186253	63188384	+
XLOC_006735	13	79139265	79141886	+	XLOC_013151	ENSBTAG00000039932	18	63186253	63188384	+
XLOC_011640	17	69359976	69365660	+	XLOC_013152	ENSBTAG00000026944	18	63205613	63209078	+
XLOC_009350	15	31614572	31619446	-	XLOC_013163	ENSBTAG00000045861	18	63479271	63486993	+
XLOC_018437	20	8106288	8128062	-	XLOC_013163	ENSBTAG00000045861	18	63479271	63486993	+
XLOC_021729	23	28433590	28448043	-	XLOC_013163	ENSBTAG00000045861	18	63479271	63486993	+
XLOC_024598	26	49020087	49027015	-	XLOC_013163	ENSBTAG00000045861	18	63479271	63486993	+
XLOC_029419	4	64208248	64210310	+	XLOC_013191	ENSBTAG00000046880	18	65053396	65053502	+
XLOC_030053	4	97114181	97120567	-	XLOC_013202	ENSBTAG00000043658	18	65601078	65601197	+
XLOC_030715	5	466036	470316	+	XLOC_013202	ENSBTAG00000043658	18	65601078	65601197	+
XLOC_009350	15	31614572	31619446	-	XLOC_013819	ENSBTAG00000009735	18	65826618	65830778	-
XLOC_018437	20	8106288	8128062	-	XLOC_013819	ENSBTAG00000009735	18	65826618	65830778	-
XLOC_021729	23	28433590	28448043	-	XLOC_013819	ENSBTAG00000009735	18	65826618	65830778	-
XLOC_024598	26	49020087	49027015	-	XLOC_013819	ENSBTAG00000009735	18	65826618	65830778	-
XLOC_015718	19	55854858	55858021	-	XLOC_013214	ENSBTAG00000044536	18	65899433	65899580	+
XLOC_021650	23	24308142	24308929	-	XLOC_013214	ENSBTAG00000044536	18	65899433	65899580	+
XLOC_030053	4	97114181	97120567	-	XLOC_015051	ENSBTAG00000043089	19	5426461	5426560	-
XLOC_030715	5	466036	470316	+	XLOC_015051	ENSBTAG00000043089	19	5426461	5426560	-
XLOC_030053	4	97114181	97120567	-	XLOC_014385	ENSBTAG00000042227	19	6298938	6299022	+
XLOC_030715	5	466036	470316	+	XLOC_014385	ENSBTAG00000042227	19	6298938	6299022	+
XLOC_019371	21	16961732	16963333	-	XLOC_014390	ENSBTAG00000021292	19	7329920	7490693	+
XLOC_022645	24	62666008	62667772	-	XLOC_014390	ENSBTAG00000021292	19	7329920	7490693	+
XLOC_009350	15	31614572	31619446	-	XLOC_014407	ENSBTAG00000012780	19	9441748	9471498	+
XLOC_018437	20	8106288	8128062	-	XLOC_014407	ENSBTAG00000012780	19	9441748	9471498	+
XLOC_021729	23	28433590	28448043	-	XLOC_014407	ENSBTAG00000012780	19	9441748	9471498	+
XLOC_024598	26	49020087	49027015	-	XLOC_014407	ENSBTAG00000012780	19	9441748	9471498	+
XLOC_003000	10	87742634	87745525	-	XLOC_015086	ENSBTAG00000036927	19	9806854	9807012	-
XLOC_020668	22	61272104	61280928	-	XLOC_015086	ENSBTAG00000036927	19	9806854	9807012	-
XLOC_031441	5	1894703	1900096	-	XLOC_015087	ENSBTAG00000047470	19	9810551	9810763	-
XLOC_038040	9	61867741	61873201	-	XLOC_015087	ENSBTAG00000047470	19	9810551	9810763	-
XLOC_030053	4	97114181	97120567	-	XLOC_015101	ENSBTAG00000030066	19	10339845	10339958	-
XLOC_030715	5	466036	470316	+	XLOC_015101	ENSBTAG00000030066	19	10339845	10339958	-
XLOC_005863	12	72924062	72938806	-	XLOC_015118	ENSBTAG00000043422	19	12980538	12980639	-
XLOC_006735	13	79139265	79141886	+	XLOC_015118	ENSBTAG00000043422	19	12980538	12980639	-
XLOC_019371	21	16961732	16963333	-	XLOC_015128	ENSBTAG00000046975	19	14568542	14573104	-
XLOC_022645	24	62666008	62667772	-	XLOC_015128	ENSBTAG00000046975	19	14568542	14573104	-
XLOC_005863	12	72924062	72938806	-	XLOC_015142	ENSBTAG00000019092	19	15284156	15295984	-
XLOC_006735	13	79139265	79141886	+	XLOC_015142	ENSBTAG00000019092	19	15284156	15295984	-
XLOC_005863	12	72924062	72938806	-	XLOC_014483	ENSBTAG00000042105	19	18763078	18763212	+
XLOC_006735	13	79139265	79141886	+	XLOC_014483	ENSBTAG00000042105	19	18763078	18763212	+
XLOC_003000	10	87742634	87745525	-	XLOC_014528	ENSBTAG00000044395	19	22824635	22824710	+
XLOC_020668	22	61272104	61280928	-	XLOC_014528	ENSBTAG00000044395	19	22824635	22824710	+
XLOC_003000	10	87742634	87745525	-	XLOC_015225	ENSBTAG00000046148	19	22856388	22859271	-
XLOC_020668	22	61272104	61280928	-	XLOC_015225	ENSBTAG00000046148	19	22856388	22859271	-
XLOC_009350	15	31614572	31619446	-	XLOC_015243	ENSBTAG00000042780	19	23879873	23879967	-
XLOC_018437	20	8106288	8128062	-	XLOC_015243	ENSBTAG00000042780	19	23879873	23879967	-
XLOC_021729	23	28433590	28448043	-	XLOC_015243	ENSBTAG00000042780	19	23879873	23879967	-
XLOC_024598	26	49020087	49027015	-	XLOC_015243	ENSBTAG00000042780	19	23879873	23879967	-
XLOC_030053	4	97114181	97120567	-	XLOC_015267	ENSBTAG00000000020	19	24854533	24885437	-
XLOC_030715	5	466036	470316	+	XLOC_015267	ENSBTAG00000000020	19	24854533	24885437	-
XLOC_009350	15	31614572	31619446	-	XLOC_015274	ENSBTAG00000007169	19	25140459	25157998	-
XLOC_018437	20	8106288	8128062	-	XLOC_015274	ENSBTAG00000007169	19	25140459	25157998	-
XLOC_021729	23	28433590	28448043	-	XLOC_015274	ENSBTAG00000007169	19	25140459	25157998	-
XLOC_024598	26	49020087	49027015	-	XLOC_015274	ENSBTAG00000007169	19	25140459	25157998	-
XLOC_005863	12	72924062	72938806	-	XLOC_015282	ENSBTAG00000007437	19	25667183	25682924	-
XLOC_006735	13	79139265	79141886	+	XLOC_015282	ENSBTAG00000007437	19	25667183	25682924	-
XLOC_036674	8	56310336	56322583	-	XLOC_014564	ENSBTAG00000047858	19	25901825	25902636	+
XLOC_030053	4	97114181	97120567	-	XLOC_014565	ENSBTAG00000002982	19	25942767	26017902	+
XLOC_030715	5	466036	470316	+	XLOC_014565	ENSBTAG00000002982	19	25942767	26017902	+
XLOC_029419	4	64208248	64210310	+	XLOC_014573	ENSBTAG00000044450	19	26741713	26741788	+
XLOC_015718	19	55854858	55858021	-	XLOC_014583	ENSBTAG00000045946	19	27208469	27209491	+
XLOC_021650	23	24308142	24308929	-	XLOC_014583	ENSBTAG00000045946	19	27208469	27209491	+
XLOC_003000	10	87742634	87745525	-	XLOC_015303	ENSBTAG00000003733	19	27210648	27216974	-
XLOC_020668	22	61272104	61280928	-	XLOC_015303	ENSBTAG00000003733	19	27210648	27216974	-
XLOC_003000	10	87742634	87745525	-	XLOC_015312	ENSBTAG00000017895	19	27466190	27471041	-
XLOC_020668	22	61272104	61280928	-	XLOC_015312	ENSBTAG00000017895	19	27466190	27471041	-
XLOC_005863	12	72924062	72938806	-	XLOC_015360	ENSBTAG00000043853	19	29708266	29708364	-
XLOC_006735	13	79139265	79141886	+	XLOC_015360	ENSBTAG00000043853	19	29708266	29708364	-
XLOC_015718	19	55854858	55858021	-	XLOC_015372	ENSBTAG00000031107	19	32341962	32426347	-
XLOC_021650	23	24308142	24308929	-	XLOC_015372	ENSBTAG00000031107	19	32341962	32426347	-
XLOC_015718	19	55854858	55858021	-	XLOC_015377	ENSBTAG00000042416	19	33577136	33577456	-
XLOC_021650	23	24308142	24308929	-	XLOC_015377	ENSBTAG00000042416	19	33577136	33577456	-
XLOC_015718	19	55854858	55858021	-	XLOC_014659	ENSBTAG00000045261	19	34255698	34255794	+
XLOC_021650	23	24308142	24308929	-	XLOC_014659	ENSBTAG00000045261	19	34255698	34255794	+
XLOC_030053	4	97114181	97120567	-	XLOC_015400	ENSBTAG00000006520	19	35047309	35093223	-
XLOC_030715	5	466036	470316	+	XLOC_015400	ENSBTAG00000006520	19	35047309	35093223	-
XLOC_005863	12	72924062	72938806	-	XLOC_014681	ENSBTAG00000008009	19	35543311	35546100	+
XLOC_006735	13	79139265	79141886	+	XLOC_014681	ENSBTAG00000008009	19	35543311	35546100	+
XLOC_009350	15	31614572	31619446	-	XLOC_015411	ENSBTAG00000018840	19	36032858	36035427	-
XLOC_018437	20	8106288	8128062	-	XLOC_015411	ENSBTAG00000018840	19	36032858	36035427	-
XLOC_021729	23	28433590	28448043	-	XLOC_015411	ENSBTAG00000018840	19	36032858	36035427	-
XLOC_024598	26	49020087	49027015	-	XLOC_015411	ENSBTAG00000018840	19	36032858	36035427	-
XLOC_005863	12	72924062	72938806	-	XLOC_015416	ENSBTAG00000042852	19	36589050	36589183	-
XLOC_006735	13	79139265	79141886	+	XLOC_015416	ENSBTAG00000042852	19	36589050	36589183	-
XLOC_019371	21	16961732	16963333	-	XLOC_015427	ENSBTAG00000040316	19	37020550	37026396	-
XLOC_022645	24	62666008	62667772	-	XLOC_015427	ENSBTAG00000040316	19	37020550	37026396	-
XLOC_015718	19	55854858	55858021	-	XLOC_014724	ENSBTAG00000036386	19	38496984	38497085	+
XLOC_021650	23	24308142	24308929	-	XLOC_014724	ENSBTAG00000036386	19	38496984	38497085	+
XLOC_030053	4	97114181	97120567	-	XLOC_014727	ENSBTAG00000045835	19	38534840	38536253	+
XLOC_030715	5	466036	470316	+	XLOC_014727	ENSBTAG00000045835	19	38534840	38536253	+
XLOC_038177	9	97412479	97417374	-	XLOC_014744	ENSBTAG00000011441	19	39447333	39447800	+
XLOC_009350	15	31614572	31619446	-	XLOC_015460	ENSBTAG00000001804	19	39626283	39641576	-
XLOC_018437	20	8106288	8128062	-	XLOC_015460	ENSBTAG00000001804	19	39626283	39641576	-
XLOC_021729	23	28433590	28448043	-	XLOC_015460	ENSBTAG00000001804	19	39626283	39641576	-
XLOC_024598	26	49020087	49027015	-	XLOC_015460	ENSBTAG00000001804	19	39626283	39641576	-
XLOC_008762	15	29282616	29291315	+	XLOC_015464	ENSBTAG00000048067	19	39912109	39913248	-
XLOC_028014	3	30528329	30533470	-	XLOC_015499	ENSBTAG00000007794	19	41720559	41731744	-
XLOC_008762	15	29282616	29291315	+	XLOC_015501	ENSBTAG00000040460	19	41772736	41789002	-
XLOC_009350	15	31614572	31619446	-	XLOC_015533	ENSBTAG00000006806	19	42472440	42484047	-
XLOC_009350	15	31614572	31619446	-	XLOC_015533	ENSBTAG00000047262	19	42472440	42484047	-
XLOC_018437	20	8106288	8128062	-	XLOC_015533	ENSBTAG00000006806	19	42472440	42484047	-
XLOC_018437	20	8106288	8128062	-	XLOC_015533	ENSBTAG00000047262	19	42472440	42484047	-
XLOC_021729	23	28433590	28448043	-	XLOC_015533	ENSBTAG00000006806	19	42472440	42484047	-
XLOC_021729	23	28433590	28448043	-	XLOC_015533	ENSBTAG00000047262	19	42472440	42484047	-
XLOC_024598	26	49020087	49027015	-	XLOC_015533	ENSBTAG00000006806	19	42472440	42484047	-
XLOC_024598	26	49020087	49027015	-	XLOC_015533	ENSBTAG00000047262	19	42472440	42484047	-
XLOC_000310	1	72608025	72610393	+	XLOC_015554	ENSBTAG00000019095	19	43377279	43379246	-
XLOC_017510	2	129448931	129451227	-	XLOC_014806	ENSBTAG00000001041	19	43555808	43559784	+
XLOC_030053	4	97114181	97120567	-	XLOC_015569	ENSBTAG00000045916	19	43883312	43883502	-
XLOC_030715	5	466036	470316	+	XLOC_015569	ENSBTAG00000045916	19	43883312	43883502	-
XLOC_005863	12	72924062	72938806	-	XLOC_015574	ENSBTAG00000040600	19	43937802	43937992	-
XLOC_006735	13	79139265	79141886	+	XLOC_015574	ENSBTAG00000040600	19	43937802	43937992	-
XLOC_017510	2	129448931	129451227	-	XLOC_014823	ENSBTAG00000045732	19	44296165	44312850	+
XLOC_009350	15	31614572	31619446	-	XLOC_015580	ENSBTAG00000001279	19	44387968	44412456	-
XLOC_018437	20	8106288	8128062	-	XLOC_015580	ENSBTAG00000001279	19	44387968	44412456	-
XLOC_021729	23	28433590	28448043	-	XLOC_015580	ENSBTAG00000001279	19	44387968	44412456	-
XLOC_024598	26	49020087	49027015	-	XLOC_015580	ENSBTAG00000001279	19	44387968	44412456	-
XLOC_017510	2	129448931	129451227	-	XLOC_014838	ENSBTAG00000013529	19	45233934	45237988	+
XLOC_030053	4	97114181	97120567	-	XLOC_015604	ENSBTAG00000024975	19	45520281	45526187	-
XLOC_030715	5	466036	470316	+	XLOC_015604	ENSBTAG00000024975	19	45520281	45526187	-
XLOC_030053	4	97114181	97120567	-	XLOC_015611	ENSBTAG00000000029	19	45859214	45866764	-
XLOC_030715	5	466036	470316	+	XLOC_015611	ENSBTAG00000000029	19	45859214	45866764	-
XLOC_015718	19	55854858	55858021	-	XLOC_015614	ENSBTAG00000002664	19	45973041	45975469	-
XLOC_021650	23	24308142	24308929	-	XLOC_015614	ENSBTAG00000002664	19	45973041	45975469	-
XLOC_015718	19	55854858	55858021	-	XLOC_014856	ENSBTAG00000001621	19	47043850	47097593	+
XLOC_021650	23	24308142	24308929	-	XLOC_014856	ENSBTAG00000001621	19	47043850	47097593	+
XLOC_015718	19	55854858	55858021	-	XLOC_015629	ENSBTAG00000017220	19	48768618	48772014	-
XLOC_021650	23	24308142	24308929	-	XLOC_015629	ENSBTAG00000017220	19	48768618	48772014	-
XLOC_008762	15	29282616	29291315	+	XLOC_014877	ENSBTAG00000042741	19	49114708	49114777	+
XLOC_009350	15	31614572	31619446	-	XLOC_015646	ENSBTAG00000044470	19	50423906	50423966	-
XLOC_018437	20	8106288	8128062	-	XLOC_015646	ENSBTAG00000044470	19	50423906	50423966	-
XLOC_021729	23	28433590	28448043	-	XLOC_015646	ENSBTAG00000044470	19	50423906	50423966	-
XLOC_024598	26	49020087	49027015	-	XLOC_015646	ENSBTAG00000044470	19	50423906	50423966	-
XLOC_009350	15	31614572	31619446	-	XLOC_015647	ENSBTAG00000042663	19	50529211	50529414	-
XLOC_018437	20	8106288	8128062	-	XLOC_015647	ENSBTAG00000042663	19	50529211	50529414	-
XLOC_021729	23	28433590	28448043	-	XLOC_015647	ENSBTAG00000042663	19	50529211	50529414	-
XLOC_024598	26	49020087	49027015	-	XLOC_015647	ENSBTAG00000042663	19	50529211	50529414	-
XLOC_030053	4	97114181	97120567	-	XLOC_015653	ENSBTAG00000018170	19	50814750	50815904	-
XLOC_030715	5	466036	470316	+	XLOC_015653	ENSBTAG00000018170	19	50814750	50815904	-
XLOC_017510	2	129448931	129451227	-	XLOC_015654	ENSBTAG00000015299	19	50827280	50828335	-
XLOC_009350	15	31614572	31619446	-	XLOC_015660	ENSBTAG00000045705	19	51087032	51087291	-
XLOC_018437	20	8106288	8128062	-	XLOC_015660	ENSBTAG00000045705	19	51087032	51087291	-
XLOC_021729	23	28433590	28448043	-	XLOC_015660	ENSBTAG00000045705	19	51087032	51087291	-
XLOC_024598	26	49020087	49027015	-	XLOC_015660	ENSBTAG00000045705	19	51087032	51087291	-
XLOC_003000	10	87742634	87745525	-	XLOC_014931	ENSBTAG00000000354	19	51768184	51769908	+
XLOC_020668	22	61272104	61280928	-	XLOC_014931	ENSBTAG00000000354	19	51768184	51769908	+
XLOC_009350	15	31614572	31619446	-	XLOC_015681	ENSBTAG00000036851	19	52366968	52367112	-
XLOC_018437	20	8106288	8128062	-	XLOC_015681	ENSBTAG00000036851	19	52366968	52367112	-
XLOC_021729	23	28433590	28448043	-	XLOC_015681	ENSBTAG00000036851	19	52366968	52367112	-
XLOC_024598	26	49020087	49027015	-	XLOC_015681	ENSBTAG00000036851	19	52366968	52367112	-
XLOC_005863	12	72924062	72938806	-	XLOC_015704	ENSBTAG00000024914	19	54584763	54585281	-
XLOC_006735	13	79139265	79141886	+	XLOC_015704	ENSBTAG00000024914	19	54584763	54585281	-
XLOC_015718	19	55854858	55858021	-	XLOC_015717	ENSBTAG00000039607	19	55841228	55844057	-
XLOC_021650	23	24308142	24308929	-	XLOC_015717	ENSBTAG00000039607	19	55841228	55844057	-
XLOC_003000	10	87742634	87745525	-	XLOC_014978	ENSBTAG00000007916	19	56171932	56175103	+
XLOC_020668	22	61272104	61280928	-	XLOC_014978	ENSBTAG00000007916	19	56171932	56175103	+
XLOC_003000	10	87742634	87745525	-	XLOC_015724	ENSBTAG00000007910	19	56208332	56212672	-
XLOC_003000	10	87742634	87745525	-	XLOC_015724	ENSBTAG00000007906	19	56208332	56212672	-
XLOC_020668	22	61272104	61280928	-	XLOC_015724	ENSBTAG00000007910	19	56208332	56212672	-
XLOC_020668	22	61272104	61280928	-	XLOC_015724	ENSBTAG00000007906	19	56208332	56212672	-
XLOC_022637	24	61563056	61565376	-	XLOC_014981	ENSBTAG00000010517	19	56256889	56274838	+
XLOC_017510	2	129448931	129451227	-	XLOC_014984	ENSBTAG00000044918	19	56342635	56342737	+
XLOC_009350	15	31614572	31619446	-	XLOC_014997	ENSBTAG00000045475	19	56849681	56849752	+
XLOC_018437	20	8106288	8128062	-	XLOC_014997	ENSBTAG00000045475	19	56849681	56849752	+
XLOC_021729	23	28433590	28448043	-	XLOC_014997	ENSBTAG00000045475	19	56849681	56849752	+
XLOC_024598	26	49020087	49027015	-	XLOC_014997	ENSBTAG00000045475	19	56849681	56849752	+
XLOC_009350	15	31614572	31619446	-	XLOC_015742	ENSBTAG00000026645	19	56993408	56999724	-
XLOC_018437	20	8106288	8128062	-	XLOC_015742	ENSBTAG00000026645	19	56993408	56999724	-
XLOC_021729	23	28433590	28448043	-	XLOC_015742	ENSBTAG00000026645	19	56993408	56999724	-
XLOC_024598	26	49020087	49027015	-	XLOC_015742	ENSBTAG00000026645	19	56993408	56999724	-
XLOC_030053	4	97114181	97120567	-	XLOC_015746	ENSBTAG00000040111	19	57097872	57105114	-
XLOC_030715	5	466036	470316	+	XLOC_015746	ENSBTAG00000040111	19	57097872	57105114	-
XLOC_008762	15	29282616	29291315	+	XLOC_015013	ENSBTAG00000004690	19	57437658	57439771	+
XLOC_003000	10	87742634	87745525	-	XLOC_015765	ENSBTAG00000045824	19	59492677	59494539	-
XLOC_020668	22	61272104	61280928	-	XLOC_015765	ENSBTAG00000045824	19	59492677	59494539	-
XLOC_009350	15	31614572	31619446	-	XLOC_015768	ENSBTAG00000024903	19	61226690	61229571	-
XLOC_018437	20	8106288	8128062	-	XLOC_015768	ENSBTAG00000024903	19	61226690	61229571	-
XLOC_021729	23	28433590	28448043	-	XLOC_015768	ENSBTAG00000024903	19	61226690	61229571	-
XLOC_024598	26	49020087	49027015	-	XLOC_015768	ENSBTAG00000024903	19	61226690	61229571	-
XLOC_003000	10	87742634	87745525	-	XLOC_018198	ENSBTAG00000046449	20	1935206	1940216	+
XLOC_020668	22	61272104	61280928	-	XLOC_018198	ENSBTAG00000046449	20	1935206	1940216	+
XLOC_015718	19	55854858	55858021	-	XLOC_018208	ENSBTAG00000008876	20	3892867	3898661	+
XLOC_021650	23	24308142	24308929	-	XLOC_018208	ENSBTAG00000008876	20	3892867	3898661	+
XLOC_009350	15	31614572	31619446	-	XLOC_018457	ENSBTAG00000011045	20	10388771	10399191	-
XLOC_018437	20	8106288	8128062	-	XLOC_018457	ENSBTAG00000011045	20	10388771	10399191	-
XLOC_021729	23	28433590	28448043	-	XLOC_018457	ENSBTAG00000011045	20	10388771	10399191	-
XLOC_024598	26	49020087	49027015	-	XLOC_018457	ENSBTAG00000011045	20	10388771	10399191	-
XLOC_038177	9	97412479	97417374	-	XLOC_018260	ENSBTAG00000017026	20	18563739	18654726	+
XLOC_030053	4	97114181	97120567	-	XLOC_018482	ENSBTAG00000029651	20	19840990	19841103	-
XLOC_030715	5	466036	470316	+	XLOC_018482	ENSBTAG00000029651	20	19840990	19841103	-
XLOC_030053	4	97114181	97120567	-	XLOC_018269	ENSBTAG00000026505	20	21948512	21948937	+
XLOC_030715	5	466036	470316	+	XLOC_018269	ENSBTAG00000026505	20	21948512	21948937	+
XLOC_009350	15	31614572	31619446	-	XLOC_018276	ENSBTAG00000044567	20	23537897	23537983	+
XLOC_018437	20	8106288	8128062	-	XLOC_018276	ENSBTAG00000044567	20	23537897	23537983	+
XLOC_021729	23	28433590	28448043	-	XLOC_018276	ENSBTAG00000044567	20	23537897	23537983	+
XLOC_024598	26	49020087	49027015	-	XLOC_018276	ENSBTAG00000044567	20	23537897	23537983	+
XLOC_017476	2	126810346	126816692	-	XLOC_018503	ENSBTAG00000005164	20	24097290	24107687	-
XLOC_030053	4	97114181	97120567	-	XLOC_018544	ENSBTAG00000023529	20	38404694	38606719	-
XLOC_030715	5	466036	470316	+	XLOC_018544	ENSBTAG00000023529	20	38404694	38606719	-
XLOC_015718	19	55854858	55858021	-	XLOC_018550	ENSBTAG00000043322	20	39784711	39784817	-
XLOC_021650	23	24308142	24308929	-	XLOC_018550	ENSBTAG00000043322	20	39784711	39784817	-
XLOC_005863	12	72924062	72938806	-	XLOC_018564	ENSBTAG00000013660	20	52768973	52769341	-
XLOC_006735	13	79139265	79141886	+	XLOC_018564	ENSBTAG00000013660	20	52768973	52769341	-
XLOC_015718	19	55854858	55858021	-	XLOC_018372	ENSBTAG00000043875	20	63120846	63120975	+
XLOC_021650	23	24308142	24308929	-	XLOC_018372	ENSBTAG00000043875	20	63120846	63120975	+
XLOC_030053	4	97114181	97120567	-	XLOC_018387	ENSBTAG00000047499	20	70187678	70191093	+
XLOC_030715	5	466036	470316	+	XLOC_018387	ENSBTAG00000047499	20	70187678	70191093	+
XLOC_008762	15	29282616	29291315	+	XLOC_018389	ENSBTAG00000015907	20	70929226	70933190	+
XLOC_009350	15	31614572	31619446	-	XLOC_018892	ENSBTAG00000047252	21	2078254	2078346	+
XLOC_018437	20	8106288	8128062	-	XLOC_018892	ENSBTAG00000047252	21	2078254	2078346	+
XLOC_021729	23	28433590	28448043	-	XLOC_018892	ENSBTAG00000047252	21	2078254	2078346	+
XLOC_024598	26	49020087	49027015	-	XLOC_018892	ENSBTAG00000047252	21	2078254	2078346	+
XLOC_030053	4	97114181	97120567	-	XLOC_018897	ENSBTAG00000042812	21	2133094	2133185	+
XLOC_030715	5	466036	470316	+	XLOC_018897	ENSBTAG00000042812	21	2133094	2133185	+
XLOC_000755	1	60017208	60041684	-	XLOC_018901	ENSBTAG00000044769	21	2151596	2151677	+
XLOC_009350	15	31614572	31619446	-	XLOC_018906	ENSBTAG00000042769	21	2236971	2237049	+
XLOC_018437	20	8106288	8128062	-	XLOC_018906	ENSBTAG00000042769	21	2236971	2237049	+
XLOC_021729	23	28433590	28448043	-	XLOC_018906	ENSBTAG00000042769	21	2236971	2237049	+
XLOC_024598	26	49020087	49027015	-	XLOC_018906	ENSBTAG00000042769	21	2236971	2237049	+
XLOC_009350	15	31614572	31619446	-	XLOC_019376	ENSBTAG00000048156	21	19391574	19391762	-
XLOC_018437	20	8106288	8128062	-	XLOC_019376	ENSBTAG00000048156	21	19391574	19391762	-
XLOC_021729	23	28433590	28448043	-	XLOC_019376	ENSBTAG00000048156	21	19391574	19391762	-
XLOC_024598	26	49020087	49027015	-	XLOC_019376	ENSBTAG00000048156	21	19391574	19391762	-
XLOC_025069	27	19245810	19257862	-	XLOC_018953	ENSBTAG00000014762	21	20013719	20031094	+
XLOC_003000	10	87742634	87745525	-	XLOC_018955	ENSBTAG00000046591	21	20144494	20144827	+
XLOC_020668	22	61272104	61280928	-	XLOC_018955	ENSBTAG00000046591	21	20144494	20144827	+
XLOC_009350	15	31614572	31619446	-	XLOC_018979	ENSBTAG00000043693	21	22611795	22611892	+
XLOC_018437	20	8106288	8128062	-	XLOC_018979	ENSBTAG00000043693	21	22611795	22611892	+
XLOC_021729	23	28433590	28448043	-	XLOC_018979	ENSBTAG00000043693	21	22611795	22611892	+
XLOC_024598	26	49020087	49027015	-	XLOC_018979	ENSBTAG00000043693	21	22611795	22611892	+
XLOC_030053	4	97114181	97120567	-	XLOC_019050	ENSBTAG00000032631	21	33913533	33920717	+
XLOC_030715	5	466036	470316	+	XLOC_019050	ENSBTAG00000032631	21	33913533	33920717	+
XLOC_003000	10	87742634	87745525	-	XLOC_019474	ENSBTAG00000021425	21	34248044	34259808	-
XLOC_020668	22	61272104	61280928	-	XLOC_019474	ENSBTAG00000021425	21	34248044	34259808	-
XLOC_030053	4	97114181	97120567	-	XLOC_019064	ENSBTAG00000037578	21	35122225	35125000	+
XLOC_030715	5	466036	470316	+	XLOC_019064	ENSBTAG00000037578	21	35122225	35125000	+
XLOC_008762	15	29282616	29291315	+	XLOC_019083	ENSBTAG00000046113	21	45378250	45378413	+
XLOC_005863	12	72924062	72938806	-	XLOC_019512	ENSBTAG00000047504	21	45406961	45407124	-
XLOC_006735	13	79139265	79141886	+	XLOC_019512	ENSBTAG00000047504	21	45406961	45407124	-
XLOC_030053	4	97114181	97120567	-	XLOC_019094	ENSBTAG00000027013	21	46199214	46200877	+
XLOC_030715	5	466036	470316	+	XLOC_019094	ENSBTAG00000027013	21	46199214	46200877	+
XLOC_003000	10	87742634	87745525	-	XLOC_019097	ENSBTAG00000009186	21	47292474	47306417	+
XLOC_020668	22	61272104	61280928	-	XLOC_019097	ENSBTAG00000009186	21	47292474	47306417	+
XLOC_028014	3	30528329	30533470	-	XLOC_019108	ENSBTAG00000003684	21	51772760	52095083	+
XLOC_009350	15	31614572	31619446	-	XLOC_019110	ENSBTAG00000047240	21	54197039	54197308	+
XLOC_018437	20	8106288	8128062	-	XLOC_019110	ENSBTAG00000047240	21	54197039	54197308	+
XLOC_021729	23	28433590	28448043	-	XLOC_019110	ENSBTAG00000047240	21	54197039	54197308	+
XLOC_024598	26	49020087	49027015	-	XLOC_019110	ENSBTAG00000047240	21	54197039	54197308	+
XLOC_003000	10	87742634	87745525	-	XLOC_019545	ENSBTAG00000015412	21	55553635	55579813	-
XLOC_020668	22	61272104	61280928	-	XLOC_019545	ENSBTAG00000015412	21	55553635	55579813	-
XLOC_003000	10	87742634	87745525	-	XLOC_019120	ENSBTAG00000028355	21	55797000	55797118	+
XLOC_020668	22	61272104	61280928	-	XLOC_019120	ENSBTAG00000028355	21	55797000	55797118	+
XLOC_030053	4	97114181	97120567	-	XLOC_019551	ENSBTAG00000043150	21	55803572	55803643	-
XLOC_030715	5	466036	470316	+	XLOC_019551	ENSBTAG00000043150	21	55803572	55803643	-
XLOC_003000	10	87742634	87745525	-	XLOC_019553	ENSBTAG00000007503	21	55882606	55899913	-
XLOC_020668	22	61272104	61280928	-	XLOC_019553	ENSBTAG00000007503	21	55882606	55899913	-
XLOC_009350	15	31614572	31619446	-	XLOC_019576	ENSBTAG00000015880	21	58949073	59007741	-
XLOC_018437	20	8106288	8128062	-	XLOC_019576	ENSBTAG00000015880	21	58949073	59007741	-
XLOC_021729	23	28433590	28448043	-	XLOC_019576	ENSBTAG00000015880	21	58949073	59007741	-
XLOC_024598	26	49020087	49027015	-	XLOC_019576	ENSBTAG00000015880	21	58949073	59007741	-
XLOC_030053	4	97114181	97120567	-	XLOC_019582	ENSBTAG00000018843	21	59578528	59587897	-
XLOC_030715	5	466036	470316	+	XLOC_019582	ENSBTAG00000018843	21	59578528	59587897	-
XLOC_030053	4	97114181	97120567	-	XLOC_019584	ENSBTAG00000007392	21	59667405	59678093	-
XLOC_030715	5	466036	470316	+	XLOC_019584	ENSBTAG00000007392	21	59667405	59678093	-
XLOC_009350	15	31614572	31619446	-	XLOC_019188	ENSBTAG00000008384	21	66877661	66882899	+
XLOC_018437	20	8106288	8128062	-	XLOC_019188	ENSBTAG00000008384	21	66877661	66882899	+
XLOC_021729	23	28433590	28448043	-	XLOC_019188	ENSBTAG00000008384	21	66877661	66882899	+
XLOC_024598	26	49020087	49027015	-	XLOC_019188	ENSBTAG00000008384	21	66877661	66882899	+
XLOC_007008	13	59171647	59189244	-	XLOC_019207	ENSBTAG00000043859	21	67472567	67472637	+
XLOC_005863	12	72924062	72938806	-	XLOC_019215	ENSBTAG00000042346	21	67499218	67499291	+
XLOC_006735	13	79139265	79141886	+	XLOC_019215	ENSBTAG00000042346	21	67499218	67499291	+
XLOC_015718	19	55854858	55858021	-	XLOC_019219	ENSBTAG00000042508	21	67504077	67504151	+
XLOC_021650	23	24308142	24308929	-	XLOC_019219	ENSBTAG00000042508	21	67504077	67504151	+
XLOC_015718	19	55854858	55858021	-	XLOC_019225	ENSBTAG00000048101	21	67516938	67517012	+
XLOC_021650	23	24308142	24308929	-	XLOC_019225	ENSBTAG00000048101	21	67516938	67517012	+
XLOC_017510	2	129448931	129451227	-	XLOC_019228	ENSBTAG00000043034	21	67522316	67522390	+
XLOC_030053	4	97114181	97120567	-	XLOC_019236	ENSBTAG00000042438	21	67535303	67535376	+
XLOC_030715	5	466036	470316	+	XLOC_019236	ENSBTAG00000042438	21	67535303	67535376	+
XLOC_015718	19	55854858	55858021	-	XLOC_019238	ENSBTAG00000043314	21	67537173	67537248	+
XLOC_021650	23	24308142	24308929	-	XLOC_019238	ENSBTAG00000043314	21	67537173	67537248	+
XLOC_030053	4	97114181	97120567	-	XLOC_019241	ENSBTAG00000043670	21	67540633	67540707	+
XLOC_030715	5	466036	470316	+	XLOC_019241	ENSBTAG00000043670	21	67540633	67540707	+
XLOC_015718	19	55854858	55858021	-	XLOC_019245	ENSBTAG00000029845	21	67563098	67563179	+
XLOC_021650	23	24308142	24308929	-	XLOC_019245	ENSBTAG00000029845	21	67563098	67563179	+
XLOC_015718	19	55854858	55858021	-	XLOC_019254	ENSBTAG00000036396	21	67569676	67569760	+
XLOC_021650	23	24308142	24308929	-	XLOC_019254	ENSBTAG00000036396	21	67569676	67569760	+
XLOC_009350	15	31614572	31619446	-	XLOC_019258	ENSBTAG00000048146	21	67575239	67575342	+
XLOC_018437	20	8106288	8128062	-	XLOC_019258	ENSBTAG00000048146	21	67575239	67575342	+
XLOC_021729	23	28433590	28448043	-	XLOC_019258	ENSBTAG00000048146	21	67575239	67575342	+
XLOC_024598	26	49020087	49027015	-	XLOC_019258	ENSBTAG00000048146	21	67575239	67575342	+
XLOC_009350	15	31614572	31619446	-	XLOC_019271	ENSBTAG00000036398	21	67587315	67587411	+
XLOC_018437	20	8106288	8128062	-	XLOC_019271	ENSBTAG00000036398	21	67587315	67587411	+
XLOC_021729	23	28433590	28448043	-	XLOC_019271	ENSBTAG00000036398	21	67587315	67587411	+
XLOC_024598	26	49020087	49027015	-	XLOC_019271	ENSBTAG00000036398	21	67587315	67587411	+
XLOC_017510	2	129448931	129451227	-	XLOC_019607	ENSBTAG00000038073	21	68149406	68149541	-
XLOC_030053	4	97114181	97120567	-	XLOC_019633	ENSBTAG00000005647	21	71077800	71078924	-
XLOC_030715	5	466036	470316	+	XLOC_019633	ENSBTAG00000005647	21	71077800	71078924	-
XLOC_030053	4	97114181	97120567	-	XLOC_019641	ENSBTAG00000047700	21	71453627	71454755	-
XLOC_030715	5	466036	470316	+	XLOC_019641	ENSBTAG00000047700	21	71453627	71454755	-
XLOC_005863	12	72924062	72938806	-	XLOC_020087	ENSBTAG00000009774	22	12767735	12799652	+
XLOC_006735	13	79139265	79141886	+	XLOC_020087	ENSBTAG00000009774	22	12767735	12799652	+
XLOC_008762	15	29282616	29291315	+	XLOC_020422	ENSBTAG00000030533	22	16360723	16361139	-
XLOC_009350	15	31614572	31619446	-	XLOC_020460	ENSBTAG00000033225	22	23357992	23571208	-
XLOC_018437	20	8106288	8128062	-	XLOC_020460	ENSBTAG00000033225	22	23357992	23571208	-
XLOC_021729	23	28433590	28448043	-	XLOC_020460	ENSBTAG00000033225	22	23357992	23571208	-
XLOC_024598	26	49020087	49027015	-	XLOC_020460	ENSBTAG00000033225	22	23357992	23571208	-
XLOC_015718	19	55854858	55858021	-	XLOC_020149	ENSBTAG00000019330	22	30035342	30044548	+
XLOC_021650	23	24308142	24308929	-	XLOC_020149	ENSBTAG00000019330	22	30035342	30044548	+
XLOC_015718	19	55854858	55858021	-	XLOC_020150	ENSBTAG00000038546	22	30220160	30220277	+
XLOC_021650	23	24308142	24308929	-	XLOC_020150	ENSBTAG00000038546	22	30220160	30220277	+
XLOC_009350	15	31614572	31619446	-	XLOC_020153	ENSBTAG00000048050	22	31508836	31517978	+
XLOC_018437	20	8106288	8128062	-	XLOC_020153	ENSBTAG00000048050	22	31508836	31517978	+
XLOC_021729	23	28433590	28448043	-	XLOC_020153	ENSBTAG00000048050	22	31508836	31517978	+
XLOC_024598	26	49020087	49027015	-	XLOC_020153	ENSBTAG00000048050	22	31508836	31517978	+
XLOC_003000	10	87742634	87745525	-	XLOC_020483	ENSBTAG00000013026	22	37867680	37884047	-
XLOC_020668	22	61272104	61280928	-	XLOC_020483	ENSBTAG00000013026	22	37867680	37884047	-
XLOC_005863	12	72924062	72938806	-	XLOC_020490	ENSBTAG00000044432	22	41695476	41695554	-
XLOC_006735	13	79139265	79141886	+	XLOC_020490	ENSBTAG00000044432	22	41695476	41695554	-
XLOC_015755	19	57665186	57668229	-	XLOC_020182	ENSBTAG00000043037	22	43581389	43581496	+
XLOC_003000	10	87742634	87745525	-	XLOC_020194	ENSBTAG00000010029	22	45094510	45555745	+
XLOC_020668	22	61272104	61280928	-	XLOC_020194	ENSBTAG00000010029	22	45094510	45555745	+
XLOC_029419	4	64208248	64210310	+	XLOC_020505	ENSBTAG00000045472	22	47338047	47338115	-
XLOC_009350	15	31614572	31619446	-	XLOC_020517	ENSBTAG00000043914	22	48727549	48727624	-
XLOC_018437	20	8106288	8128062	-	XLOC_020517	ENSBTAG00000043914	22	48727549	48727624	-
XLOC_021729	23	28433590	28448043	-	XLOC_020517	ENSBTAG00000043914	22	48727549	48727624	-
XLOC_024598	26	49020087	49027015	-	XLOC_020517	ENSBTAG00000043914	22	48727549	48727624	-
XLOC_005863	12	72924062	72938806	-	XLOC_020534	ENSBTAG00000037410	22	49603518	49607502	-
XLOC_006735	13	79139265	79141886	+	XLOC_020534	ENSBTAG00000037410	22	49603518	49607502	-
XLOC_015718	19	55854858	55858021	-	XLOC_020563	ENSBTAG00000018918	22	51540276	51542132	-
XLOC_021650	23	24308142	24308929	-	XLOC_020563	ENSBTAG00000018918	22	51540276	51542132	-
XLOC_015755	19	57665186	57668229	-	XLOC_020266	ENSBTAG00000021846	22	51793227	51818651	+
XLOC_009350	15	31614572	31619446	-	XLOC_020308	ENSBTAG00000012482	22	54717553	54770691	+
XLOC_018437	20	8106288	8128062	-	XLOC_020308	ENSBTAG00000012482	22	54717553	54770691	+
XLOC_021729	23	28433590	28448043	-	XLOC_020308	ENSBTAG00000012482	22	54717553	54770691	+
XLOC_024598	26	49020087	49027015	-	XLOC_020308	ENSBTAG00000012482	22	54717553	54770691	+
XLOC_003000	10	87742634	87745525	-	XLOC_020620	ENSBTAG00000005306	22	56530332	56533155	-
XLOC_020668	22	61272104	61280928	-	XLOC_020620	ENSBTAG00000005306	22	56530332	56533155	-
XLOC_017510	2	129448931	129451227	-	XLOC_020626	ENSBTAG00000001310	22	56867887	56872817	-
XLOC_019371	21	16961732	16963333	-	XLOC_020332	ENSBTAG00000031115	22	57789251	57823760	+
XLOC_022645	24	62666008	62667772	-	XLOC_020332	ENSBTAG00000031115	22	57789251	57823760	+
XLOC_009350	15	31614572	31619446	-	XLOC_020643	ENSBTAG00000028443	22	58712296	58712414	-
XLOC_018437	20	8106288	8128062	-	XLOC_020643	ENSBTAG00000028443	22	58712296	58712414	-
XLOC_021729	23	28433590	28448043	-	XLOC_020643	ENSBTAG00000028443	22	58712296	58712414	-
XLOC_024598	26	49020087	49027015	-	XLOC_020643	ENSBTAG00000028443	22	58712296	58712414	-
XLOC_005863	12	72924062	72938806	-	XLOC_020655	ENSBTAG00000030941	22	59916190	59916744	-
XLOC_006735	13	79139265	79141886	+	XLOC_020655	ENSBTAG00000030941	22	59916190	59916744	-
XLOC_030053	4	97114181	97120567	-	XLOC_020664	ENSBTAG00000030855	22	60960190	61060022	-
XLOC_030715	5	466036	470316	+	XLOC_020664	ENSBTAG00000030855	22	60960190	61060022	-
XLOC_008762	15	29282616	29291315	+	XLOC_021545	ENSBTAG00000029474	23	8607362	8607480	-
XLOC_009350	15	31614572	31619446	-	XLOC_021140	ENSBTAG00000010007	23	10036666	10045045	+
XLOC_018437	20	8106288	8128062	-	XLOC_021140	ENSBTAG00000010007	23	10036666	10045045	+
XLOC_021729	23	28433590	28448043	-	XLOC_021140	ENSBTAG00000010007	23	10036666	10045045	+
XLOC_024598	26	49020087	49027015	-	XLOC_021140	ENSBTAG00000010007	23	10036666	10045045	+
XLOC_005863	12	72924062	72938806	-	XLOC_021159	ENSBTAG00000018224	23	12913192	12940627	+
XLOC_006735	13	79139265	79141886	+	XLOC_021159	ENSBTAG00000018224	23	12913192	12940627	+
XLOC_009350	15	31614572	31619446	-	XLOC_021580	ENSBTAG00000010328	23	13160210	13172869	-
XLOC_018437	20	8106288	8128062	-	XLOC_021580	ENSBTAG00000010328	23	13160210	13172869	-
XLOC_021729	23	28433590	28448043	-	XLOC_021580	ENSBTAG00000010328	23	13160210	13172869	-
XLOC_024598	26	49020087	49027015	-	XLOC_021580	ENSBTAG00000010328	23	13160210	13172869	-
XLOC_030053	4	97114181	97120567	-	XLOC_021581	ENSBTAG00000010352	23	13175069	13181327	-
XLOC_030715	5	466036	470316	+	XLOC_021581	ENSBTAG00000010352	23	13175069	13181327	-
XLOC_009350	15	31614572	31619446	-	XLOC_021591	ENSBTAG00000007275	23	15090107	15094736	-
XLOC_018437	20	8106288	8128062	-	XLOC_021591	ENSBTAG00000007275	23	15090107	15094736	-
XLOC_021729	23	28433590	28448043	-	XLOC_021591	ENSBTAG00000007275	23	15090107	15094736	-
XLOC_024598	26	49020087	49027015	-	XLOC_021591	ENSBTAG00000007275	23	15090107	15094736	-
XLOC_009350	15	31614572	31619446	-	XLOC_021593	ENSBTAG00000017593	23	15148077	15163188	-
XLOC_018437	20	8106288	8128062	-	XLOC_021593	ENSBTAG00000017593	23	15148077	15163188	-
XLOC_021729	23	28433590	28448043	-	XLOC_021593	ENSBTAG00000017593	23	15148077	15163188	-
XLOC_024598	26	49020087	49027015	-	XLOC_021593	ENSBTAG00000017593	23	15148077	15163188	-
XLOC_003000	10	87742634	87745525	-	XLOC_021600	ENSBTAG00000012439	23	15910249	15921069	-
XLOC_020668	22	61272104	61280928	-	XLOC_021600	ENSBTAG00000012439	23	15910249	15921069	-
XLOC_015755	19	57665186	57668229	-	XLOC_021175	ENSBTAG00000043404	23	16194684	16194790	+
XLOC_017510	2	129448931	129451227	-	XLOC_021191	ENSBTAG00000006350	23	16865821	16872315	+
XLOC_030053	4	97114181	97120567	-	XLOC_021612	ENSBTAG00000042257	23	16876168	16876274	-
XLOC_030715	5	466036	470316	+	XLOC_021612	ENSBTAG00000042257	23	16876168	16876274	-
XLOC_015718	19	55854858	55858021	-	XLOC_021615	ENSBTAG00000005850	23	16981806	16986060	-
XLOC_021650	23	24308142	24308929	-	XLOC_021615	ENSBTAG00000005850	23	16981806	16986060	-
XLOC_015718	19	55854858	55858021	-	XLOC_021205	ENSBTAG00000045355	23	18333850	18333981	+
XLOC_021650	23	24308142	24308929	-	XLOC_021205	ENSBTAG00000045355	23	18333850	18333981	+
XLOC_005863	12	72924062	72938806	-	XLOC_021214	ENSBTAG00000004345	23	20014170	20040232	+
XLOC_006735	13	79139265	79141886	+	XLOC_021214	ENSBTAG00000004345	23	20014170	20040232	+
XLOC_003000	10	87742634	87745525	-	XLOC_021638	ENSBTAG00000021415	23	20893701	21091299	-
XLOC_020668	22	61272104	61280928	-	XLOC_021638	ENSBTAG00000021415	23	20893701	21091299	-
XLOC_009350	15	31614572	31619446	-	XLOC_021644	ENSBTAG00000012918	23	22162642	22189911	-
XLOC_018437	20	8106288	8128062	-	XLOC_021644	ENSBTAG00000012918	23	22162642	22189911	-
XLOC_021729	23	28433590	28448043	-	XLOC_021644	ENSBTAG00000012918	23	22162642	22189911	-
XLOC_024598	26	49020087	49027015	-	XLOC_021644	ENSBTAG00000012918	23	22162642	22189911	-
XLOC_009350	15	31614572	31619446	-	XLOC_021648	ENSBTAG00000046711	23	22381968	22387980	-
XLOC_018437	20	8106288	8128062	-	XLOC_021648	ENSBTAG00000046711	23	22381968	22387980	-
XLOC_021729	23	28433590	28448043	-	XLOC_021648	ENSBTAG00000046711	23	22381968	22387980	-
XLOC_024598	26	49020087	49027015	-	XLOC_021648	ENSBTAG00000046711	23	22381968	22387980	-
XLOC_015718	19	55854858	55858021	-	XLOC_021227	ENSBTAG00000002150	23	24346988	24350509	+
XLOC_021650	23	24308142	24308929	-	XLOC_021227	ENSBTAG00000002150	23	24346988	24350509	+
XLOC_003000	10	87742634	87745525	-	XLOC_021239	ENSBTAG00000003352	23	25423551	25424597	+
XLOC_020668	22	61272104	61280928	-	XLOC_021239	ENSBTAG00000003352	23	25423551	25424597	+
XLOC_017510	2	129448931	129451227	-	XLOC_021674	ENSBTAG00000023563	23	26916511	26927031	-
XLOC_015718	19	55854858	55858021	-	XLOC_021730	ENSBTAG00000037421	23	28530978	28540122	-
XLOC_021650	23	24308142	24308929	-	XLOC_021730	ENSBTAG00000037421	23	28530978	28540122	-
XLOC_009350	15	31614572	31619446	-	XLOC_021739	ENSBTAG00000003250	23	28889192	28890127	-
XLOC_018437	20	8106288	8128062	-	XLOC_021739	ENSBTAG00000003250	23	28889192	28890127	-
XLOC_021729	23	28433590	28448043	-	XLOC_021739	ENSBTAG00000003250	23	28889192	28890127	-
XLOC_024598	26	49020087	49027015	-	XLOC_021739	ENSBTAG00000003250	23	28889192	28890127	-
XLOC_030053	4	97114181	97120567	-	XLOC_021310	ENSBTAG00000043759	23	28893271	28893376	+
XLOC_030715	5	466036	470316	+	XLOC_021310	ENSBTAG00000043759	23	28893271	28893376	+
XLOC_003000	10	87742634	87745525	-	XLOC_021762	ENSBTAG00000040064	23	29593123	29594291	-
XLOC_020668	22	61272104	61280928	-	XLOC_021762	ENSBTAG00000040064	23	29593123	29594291	-
XLOC_009350	15	31614572	31619446	-	XLOC_021334	ENSBTAG00000015175	23	29698016	29698978	+
XLOC_018437	20	8106288	8128062	-	XLOC_021334	ENSBTAG00000015175	23	29698016	29698978	+
XLOC_021729	23	28433590	28448043	-	XLOC_021334	ENSBTAG00000015175	23	29698016	29698978	+
XLOC_024598	26	49020087	49027015	-	XLOC_021334	ENSBTAG00000015175	23	29698016	29698978	+
XLOC_008762	15	29282616	29291315	+	XLOC_021335	ENSBTAG00000000214	23	29764545	29765498	+
XLOC_009350	15	31614572	31619446	-	XLOC_021341	ENSBTAG00000038782	23	30061279	30061716	+
XLOC_018437	20	8106288	8128062	-	XLOC_021341	ENSBTAG00000038782	23	30061279	30061716	+
XLOC_021729	23	28433590	28448043	-	XLOC_021341	ENSBTAG00000038782	23	30061279	30061716	+
XLOC_024598	26	49020087	49027015	-	XLOC_021341	ENSBTAG00000038782	23	30061279	30061716	+
XLOC_003000	10	87742634	87745525	-	XLOC_021360	ENSBTAG00000024176	23	30761086	30761573	+
XLOC_020668	22	61272104	61280928	-	XLOC_021360	ENSBTAG00000024176	23	30761086	30761573	+
XLOC_022637	24	61563056	61565376	-	XLOC_021362	ENSBTAG00000031889	23	30767650	30768030	+
XLOC_017510	2	129448931	129451227	-	XLOC_021794	ENSBTAG00000046096	23	31113276	31113572	-
XLOC_009350	15	31614572	31619446	-	XLOC_021370	ENSBTAG00000031753	23	31361715	31367294	+
XLOC_018437	20	8106288	8128062	-	XLOC_021370	ENSBTAG00000031753	23	31361715	31367294	+
XLOC_021729	23	28433590	28448043	-	XLOC_021370	ENSBTAG00000031753	23	31361715	31367294	+
XLOC_024598	26	49020087	49027015	-	XLOC_021370	ENSBTAG00000031753	23	31361715	31367294	+
XLOC_005863	12	72924062	72938806	-	XLOC_021377	ENSBTAG00000031769	23	31519198	31519765	+
XLOC_006735	13	79139265	79141886	+	XLOC_021377	ENSBTAG00000031769	23	31519198	31519765	+
XLOC_009350	15	31614572	31619446	-	XLOC_021385	ENSBTAG00000031780	23	31646217	31647227	+
XLOC_018437	20	8106288	8128062	-	XLOC_021385	ENSBTAG00000031780	23	31646217	31647227	+
XLOC_021729	23	28433590	28448043	-	XLOC_021385	ENSBTAG00000031780	23	31646217	31647227	+
XLOC_024598	26	49020087	49027015	-	XLOC_021385	ENSBTAG00000031780	23	31646217	31647227	+
XLOC_003000	10	87742634	87745525	-	XLOC_021389	ENSBTAG00000046621	23	31674090	31674743	+
XLOC_020668	22	61272104	61280928	-	XLOC_021389	ENSBTAG00000046621	23	31674090	31674743	+
XLOC_019371	21	16961732	16963333	-	XLOC_021398	ENSBTAG00000043012	23	32700054	32700160	+
XLOC_022645	24	62666008	62667772	-	XLOC_021398	ENSBTAG00000043012	23	32700054	32700160	+
XLOC_009350	15	31614572	31619446	-	XLOC_021865	ENSBTAG00000045884	23	42467107	42467856	-
XLOC_018437	20	8106288	8128062	-	XLOC_021865	ENSBTAG00000045884	23	42467107	42467856	-
XLOC_021729	23	28433590	28448043	-	XLOC_021865	ENSBTAG00000045884	23	42467107	42467856	-
XLOC_024598	26	49020087	49027015	-	XLOC_021865	ENSBTAG00000045884	23	42467107	42467856	-
XLOC_009350	15	31614572	31619446	-	XLOC_021461	ENSBTAG00000001250	23	45480546	45499034	+
XLOC_018437	20	8106288	8128062	-	XLOC_021461	ENSBTAG00000001250	23	45480546	45499034	+
XLOC_021729	23	28433590	28448043	-	XLOC_021461	ENSBTAG00000001250	23	45480546	45499034	+
XLOC_024598	26	49020087	49027015	-	XLOC_021461	ENSBTAG00000001250	23	45480546	45499034	+
XLOC_030053	4	97114181	97120567	-	XLOC_022478	ENSBTAG00000021003	24	2406661	2418040	-
XLOC_030715	5	466036	470316	+	XLOC_022478	ENSBTAG00000021003	24	2406661	2418040	-
XLOC_030053	4	97114181	97120567	-	XLOC_022483	ENSBTAG00000021428	24	4231234	4259140	-
XLOC_030715	5	466036	470316	+	XLOC_022483	ENSBTAG00000021428	24	4231234	4259140	-
XLOC_029863	4	46437901	46474331	-	XLOC_022491	ENSBTAG00000046957	24	7692283	8100346	-
XLOC_005863	12	72924062	72938806	-	XLOC_022498	ENSBTAG00000023026	24	12747969	12765314	-
XLOC_006735	13	79139265	79141886	+	XLOC_022498	ENSBTAG00000023026	24	12747969	12765314	-
XLOC_005863	12	72924062	72938806	-	XLOC_022499	ENSBTAG00000034656	24	12798435	12798827	-
XLOC_006735	13	79139265	79141886	+	XLOC_022499	ENSBTAG00000034656	24	12798435	12798827	-
XLOC_009350	15	31614572	31619446	-	XLOC_022307	ENSBTAG00000044770	24	20801903	20801974	+
XLOC_018437	20	8106288	8128062	-	XLOC_022307	ENSBTAG00000044770	24	20801903	20801974	+
XLOC_021729	23	28433590	28448043	-	XLOC_022307	ENSBTAG00000044770	24	20801903	20801974	+
XLOC_024598	26	49020087	49027015	-	XLOC_022307	ENSBTAG00000044770	24	20801903	20801974	+
XLOC_017510	2	129448931	129451227	-	XLOC_022520	ENSBTAG00000045217	24	22781556	22781625	-
XLOC_030053	4	97114181	97120567	-	XLOC_022618	ENSBTAG00000008168	24	54186472	54203204	-
XLOC_030715	5	466036	470316	+	XLOC_022618	ENSBTAG00000008168	24	54186472	54203204	-
XLOC_030053	4	97114181	97120567	-	XLOC_022629	ENSBTAG00000046411	24	57803095	57803213	-
XLOC_030715	5	466036	470316	+	XLOC_022629	ENSBTAG00000046411	24	57803095	57803213	-
XLOC_017510	2	129448931	129451227	-	XLOC_022434	ENSBTAG00000029851	24	58095642	58095726	+
XLOC_003000	10	87742634	87745525	-	XLOC_022457	ENSBTAG00000035182	24	62340435	62350499	+
XLOC_020668	22	61272104	61280928	-	XLOC_022457	ENSBTAG00000035182	24	62340435	62350499	+
XLOC_021570	23	11711433	11712293	-	XLOC_022946	ENSBTAG00000038921	25	206853	208001	+
XLOC_017510	2	129448931	129451227	-	XLOC_023376	ENSBTAG00000038330	25	556701	558249	-
XLOC_011640	17	69359976	69365660	+	XLOC_022973	ENSBTAG00000002467	25	618418	620491	+
XLOC_011640	17	69359976	69365660	+	XLOC_022973	ENSBTAG00000002470	25	618418	620491	+
XLOC_038177	9	97412479	97417374	-	XLOC_022996	ENSBTAG00000045327	25	1522971	1523097	+
XLOC_009350	15	31614572	31619446	-	XLOC_023437	ENSBTAG00000000611	25	2885984	2887757	-
XLOC_018437	20	8106288	8128062	-	XLOC_023437	ENSBTAG00000000611	25	2885984	2887757	-
XLOC_021729	23	28433590	28448043	-	XLOC_023437	ENSBTAG00000000611	25	2885984	2887757	-
XLOC_024598	26	49020087	49027015	-	XLOC_023437	ENSBTAG00000000611	25	2885984	2887757	-
XLOC_009350	15	31614572	31619446	-	XLOC_023461	ENSBTAG00000026381	25	7515966	7530480	-
XLOC_018437	20	8106288	8128062	-	XLOC_023461	ENSBTAG00000026381	25	7515966	7530480	-
XLOC_021729	23	28433590	28448043	-	XLOC_023461	ENSBTAG00000026381	25	7515966	7530480	-
XLOC_024598	26	49020087	49027015	-	XLOC_023461	ENSBTAG00000026381	25	7515966	7530480	-
XLOC_009350	15	31614572	31619446	-	XLOC_023071	ENSBTAG00000029291	25	7564682	7564794	+
XLOC_018437	20	8106288	8128062	-	XLOC_023071	ENSBTAG00000029291	25	7564682	7564794	+
XLOC_021729	23	28433590	28448043	-	XLOC_023071	ENSBTAG00000029291	25	7564682	7564794	+
XLOC_024598	26	49020087	49027015	-	XLOC_023071	ENSBTAG00000029291	25	7564682	7564794	+
XLOC_019463	21	33536143	33545818	-	XLOC_023097	ENSBTAG00000011692	25	13973579	14118509	+
XLOC_015718	19	55854858	55858021	-	XLOC_023106	ENSBTAG00000002097	25	17146668	17201619	+
XLOC_021650	23	24308142	24308929	-	XLOC_023106	ENSBTAG00000002097	25	17146668	17201619	+
XLOC_009350	15	31614572	31619446	-	XLOC_023110	ENSBTAG00000019423	25	18277525	18326152	+
XLOC_018437	20	8106288	8128062	-	XLOC_023110	ENSBTAG00000019423	25	18277525	18326152	+
XLOC_021729	23	28433590	28448043	-	XLOC_023110	ENSBTAG00000019423	25	18277525	18326152	+
XLOC_024598	26	49020087	49027015	-	XLOC_023110	ENSBTAG00000019423	25	18277525	18326152	+
XLOC_017510	2	129448931	129451227	-	XLOC_023136	ENSBTAG00000012290	25	21267920	21291415	+
XLOC_003000	10	87742634	87745525	-	XLOC_023535	ENSBTAG00000014456	25	21597704	21620834	-
XLOC_020668	22	61272104	61280928	-	XLOC_023535	ENSBTAG00000014456	25	21597704	21620834	-
XLOC_030053	4	97114181	97120567	-	XLOC_023169	ENSBTAG00000045841	25	26558249	26558687	+
XLOC_030715	5	466036	470316	+	XLOC_023169	ENSBTAG00000045841	25	26558249	26558687	+
XLOC_008762	15	29282616	29291315	+	XLOC_023616	ENSBTAG00000047264	25	32367421	32390408	-
XLOC_009350	15	31614572	31619446	-	XLOC_023631	ENSBTAG00000014810	25	33956424	33958067	-
XLOC_018437	20	8106288	8128062	-	XLOC_023631	ENSBTAG00000014810	25	33956424	33958067	-
XLOC_021729	23	28433590	28448043	-	XLOC_023631	ENSBTAG00000014810	25	33956424	33958067	-
XLOC_024598	26	49020087	49027015	-	XLOC_023631	ENSBTAG00000014810	25	33956424	33958067	-
XLOC_029863	4	46437901	46474331	-	XLOC_023638	ENSBTAG00000002253	25	34290739	34312807	-
XLOC_029419	4	64208248	64210310	+	XLOC_023288	ENSBTAG00000011470	25	36815049	36819694	+
XLOC_005863	12	72924062	72938806	-	XLOC_023298	ENSBTAG00000012201	25	37025335	37044626	+
XLOC_006735	13	79139265	79141886	+	XLOC_023298	ENSBTAG00000012201	25	37025335	37044626	+
XLOC_005863	12	72924062	72938806	-	XLOC_023310	ENSBTAG00000015737	25	37664542	37691692	+
XLOC_006735	13	79139265	79141886	+	XLOC_023310	ENSBTAG00000015737	25	37664542	37691692	+
XLOC_015718	19	55854858	55858021	-	XLOC_023320	ENSBTAG00000046517	25	38755868	38757762	+
XLOC_021650	23	24308142	24308929	-	XLOC_023320	ENSBTAG00000046517	25	38755868	38757762	+
XLOC_021570	23	11711433	11712293	-	XLOC_023713	ENSBTAG00000003308	25	38903900	38934907	-
XLOC_005863	12	72924062	72938806	-	XLOC_023718	ENSBTAG00000007772	25	39515688	39526238	-
XLOC_006735	13	79139265	79141886	+	XLOC_023718	ENSBTAG00000007772	25	39515688	39526238	-
XLOC_030053	4	97114181	97120567	-	XLOC_024400	ENSBTAG00000003529	26	8632200	8690464	-
XLOC_030715	5	466036	470316	+	XLOC_024400	ENSBTAG00000003529	26	8632200	8690464	-
XLOC_005863	12	72924062	72938806	-	XLOC_024168	ENSBTAG00000023967	26	11056272	11057005	+
XLOC_006735	13	79139265	79141886	+	XLOC_024168	ENSBTAG00000023967	26	11056272	11057005	+
XLOC_017510	2	129448931	129451227	-	XLOC_024184	ENSBTAG00000046100	26	14093095	14093609	+
XLOC_030053	4	97114181	97120567	-	XLOC_024476	ENSBTAG00000042922	26	20894775	20894881	-
XLOC_030715	5	466036	470316	+	XLOC_024476	ENSBTAG00000042922	26	20894775	20894881	-
XLOC_003000	10	87742634	87745525	-	XLOC_024521	ENSBTAG00000010522	26	25714851	25734311	-
XLOC_020668	22	61272104	61280928	-	XLOC_024521	ENSBTAG00000010522	26	25714851	25734311	-
XLOC_003000	10	87742634	87745525	-	XLOC_024286	ENSBTAG00000046499	26	25928928	25930145	+
XLOC_020668	22	61272104	61280928	-	XLOC_024286	ENSBTAG00000046499	26	25928928	25930145	+
XLOC_005863	12	72924062	72938806	-	XLOC_024295	ENSBTAG00000043900	26	31096431	31096739	+
XLOC_006735	13	79139265	79141886	+	XLOC_024295	ENSBTAG00000043900	26	31096431	31096739	+
XLOC_005863	12	72924062	72938806	-	XLOC_024299	ENSBTAG00000045427	26	31577818	31578073	+
XLOC_006735	13	79139265	79141886	+	XLOC_024299	ENSBTAG00000045427	26	31577818	31578073	+
XLOC_003000	10	87742634	87745525	-	XLOC_024536	ENSBTAG00000044920	26	31904024	31904090	-
XLOC_020668	22	61272104	61280928	-	XLOC_024536	ENSBTAG00000044920	26	31904024	31904090	-
XLOC_015718	19	55854858	55858021	-	XLOC_024319	ENSBTAG00000013820	26	35435896	35436976	+
XLOC_021650	23	24308142	24308929	-	XLOC_024319	ENSBTAG00000013820	26	35435896	35436976	+
XLOC_009350	15	31614572	31619446	-	XLOC_024323	ENSBTAG00000032299	26	37073738	37131447	+
XLOC_018437	20	8106288	8128062	-	XLOC_024323	ENSBTAG00000032299	26	37073738	37131447	+
XLOC_021729	23	28433590	28448043	-	XLOC_024323	ENSBTAG00000032299	26	37073738	37131447	+
XLOC_024598	26	49020087	49027015	-	XLOC_024323	ENSBTAG00000032299	26	37073738	37131447	+
XLOC_017510	2	129448931	129451227	-	XLOC_024569	ENSBTAG00000043090	26	42383780	42383880	-
XLOC_017510	2	129448931	129451227	-	XLOC_024371	ENSBTAG00000042359	26	45708790	45708896	+
XLOC_015718	19	55854858	55858021	-	XLOC_024372	ENSBTAG00000022917	26	45731306	45840708	+
XLOC_021650	23	24308142	24308929	-	XLOC_024372	ENSBTAG00000022917	26	45731306	45840708	+
XLOC_015718	19	55854858	55858021	-	XLOC_024374	ENSBTAG00000046675	26	47180463	47180538	+
XLOC_021650	23	24308142	24308929	-	XLOC_024374	ENSBTAG00000046675	26	47180463	47180538	+
XLOC_015718	19	55854858	55858021	-	XLOC_024380	ENSBTAG00000044620	26	49743766	49743839	+
XLOC_021650	23	24308142	24308929	-	XLOC_024380	ENSBTAG00000044620	26	49743766	49743839	+
XLOC_009350	15	31614572	31619446	-	XLOC_025013	ENSBTAG00000009739	27	1019178	1424171	-
XLOC_018437	20	8106288	8128062	-	XLOC_025013	ENSBTAG00000009739	27	1019178	1424171	-
XLOC_021729	23	28433590	28448043	-	XLOC_025013	ENSBTAG00000009739	27	1019178	1424171	-
XLOC_024598	26	49020087	49027015	-	XLOC_025013	ENSBTAG00000009739	27	1019178	1424171	-
XLOC_025069	27	19245810	19257862	-	XLOC_024863	ENSBTAG00000035013	27	3150950	3151920	+
XLOC_015718	19	55854858	55858021	-	XLOC_025016	ENSBTAG00000007473	27	4766514	4783646	-
[truncated: 101 more rows]
